# Supplementary material for: Profiling crRNA architectures for enhanced Cas12 biosensing
Source: Commun Biol. 2025 Jun 21;8:947. doi: 10.1038/s42003-025-08356-6 (PMC12182579; doi:10.1038/s42003-025-08356-6)
Supplement: Supplementary file 3 — Supplementary Data [file 42003_2025_8356_MOESM3_ESM.xlsx]

## Sheet: Figure 2b
	Software Version	3.10.06
	Experiment File Path:	C:\Users\BioTek\Desktop\Elizabeth Ajibode\Profiling crRNA\2-18&19-25.xpt
	Protocol File Path:	C:\Users\Public\Documents\Protocols\Cas12.prt
	Plate Number	Plate 1
	Date	2025-02-18
	Time	18:20:02
	Reader Type:	Synergy H1
	Reader Serial Number:	2009301C
	Reading Type	Reader
	Procedure Details
	Plate Type	96 WELL PLATE (Use plate lid)
	Well Selection	Runtime
	Set Temperature	Setpoint 37°C
		Preheat before moving to next step
	Start Kinetic	Runtime 12:00:00 (HH:MM:SS), Interval 0:01:00, 721 Reads
	Shake	Double Orbital: 0:01 (MM:SS)
		Frequency: 282 cpm (3 mm)
	Read	Fluorescence
		Fluorescence Endpoint
		Full Plate
		Filter Set 1
		Excitation: 485, Emission: 528
		Optics: Top, Gain: 80
		Light Source: Xenon Flash, Lamp Energy: High
		Read Speed: Normal, Delay: 100 msec, Measurements/Data Point: 10
		Read Height: 7 mm
	End Kinetic
	Fluorescence:485,528			crRNA-20 was used
Time	T° Fluorescence:485,528		Time (hr)	10 nM	20 nM	50 nM	100 nM	200 nM	Substrate Only
00:00:02	36.1	0	0	331	481	89	-4	-385	0
00:01:02	36.4	1	0.0166667	634	878	223	80	-373	0
00:02:02	36.8	2	0.0333333	695	1225	372	161	-296	0
00:03:02	36.9	3	0.05	933	1787	554	171	-218	0
00:04:02	37	4	0.0666667	1245	2491	841	335	-39	0
00:05:02	37	5	0.0833333	1558	3348	1314	533	215	0
00:06:02	36.9	6	0.1	2031	4189	1634	683	531	0
00:07:02	37	7	0.116667	2610	5291	2306	1046	1019	0
00:08:02	37	8	0.133333	3255	6467	2952	1398	1687	0
00:09:02	37	9	0.15	4056	7837	3962	2025	2511	0
00:10:02	37	10	0.166667	4759	8778	4334	2433	3190	0
00:11:02	37	11	0.183333	5651	10193	5230	3041	4169	0
00:12:02	37	12	0.2	6603	11612	6365	3827	5079	0
00:13:02	37	13	0.216667	7632	13121	7306	4618	6070	0
00:14:02	37	14	0.233333	8703	14517	8902	5563	7247	0
00:15:02	37	15	0.25	9640	15717	9653	6510	8289	0
00:16:02	37	16	0.266667	10861	17082	11044	7499	9371	0
00:17:02	37	17	0.283333	11968	18881	12295	8497	10530	0
00:18:02	37	18	0.3	13005	19833	13105	9353	11484	0
00:19:02	37	19	0.316667	13986	20823	14114	10171	12680	0
00:20:02	37	20	0.333333	15225	21595	14875	10789	13836	0
00:21:02	37	21	0.35	16110	22828	16229	12034	14534	0
00:22:02	37	22	0.366667	17188	23014	17107	12726	15641	0
00:23:02	37	23	0.383333	17898	23782	18931	14368	16689	0
00:24:02	37	24	0.4	18611	23732	19345	14394	17097	0
00:25:02	37	25	0.416667	19182	24381	20723	16210	18177	0
00:26:02	37	26	0.433333	19341	24430	21393	16819	19007	0
00:27:02	37	27	0.45	19506	24490	22030	18011	19837	0
00:28:02	37	28	0.466667	19348	23901	21394	17493	20277	0
00:29:02	37	29	0.483333	19206	23995	21995	19169	21469	0
00:30:02	37	30	0.5	18977	24092	21698	20208	21894	0
00:31:02	37	31	0.516667	19213	24767	20516	20322	22262	0
00:32:02	37	32	0.533333	20050	25523	19667	20037	22681	0
00:33:02	37	33	0.55	21229	26398	19381	20488	23183	0
00:34:02	37	34	0.566667	22161	26987	20158	20245	23326	0
00:35:02	37	35	0.583333	22748	26844	21484	19545	23463	0
00:36:02	37	36	0.6	22705	26451	23248	18487	23797	0
00:37:02	37	37	0.616667	22650	25856	24722	18323	23676	0
00:38:02	37	38	0.633333	22615	25747	25291	19370	23904	0
00:39:02	37	39	0.65	22671	25740	25389	21936	23888	0
00:40:02	37	40	0.666667	22915	25612	25554	24723	23280	0
00:41:02	37	41	0.683333	23369	25886	25779	25666	23266	0
00:42:02	37	42	0.7	23816	25998	25936	25627	22531	0
00:43:02	37	43	0.716667	24085	26276	26016	25192	22215	0
00:44:02	37	44	0.733333	24154	26210	25975	24902	21978	0
00:45:02	37	45	0.75	24367	26151	26044	24606	21908	0
00:46:02	37	46	0.766667	24593	26056	26116	24752	21982	0
00:47:02	37	47	0.783333	24788	26134	26355	24905	22426	0
00:48:02	37	48	0.8	25125	25834	26177	25307	23328	0
00:49:02	37	49	0.816667	25138	25900	26087	25413	24809	0
00:50:02	37	50	0.833333	25172	25730	26006	25503	26176	0
00:51:02	37.1	51	0.85	25402	25794	26264	25675	26687	0
00:52:02	37	52	0.866667	25397	25882	26029	25590	26098	0
00:53:02	37	53	0.883333	25363	25838	25986	25637	25408	0
00:54:02	37	54	0.9	25561	25910	26111	25586	24965	0
00:55:02	37	55	0.916667	25538	25761	26108	25766	24937	0
00:56:02	37	56	0.933333	25661	25705	26089	25697	25087	0
00:57:02	37	57	0.95	25638	25716	26132	25640	24879	0
00:58:02	37	58	0.966667	25859	25600	26064	25785	24934	0
00:59:02	37	59	0.983333	25612	25553	26017	25833	25015	0
01:00:02	37	60	1	25783	25558	25837	25781	24886	0
01:01:02	37	61	1.01667	25643	25681	26076	25642	24810	0
01:02:02	37	62	1.03333	25606	25604	25909	25507	24599	0
01:03:02	37	63	1.05	25760	25496	25897	25582	24495	0
01:04:02	37	64	1.06667	25532	25642	25899	25709	24347	0
01:05:02	37	65	1.08333	25810	25475	25809	25505	24312	0
01:06:02	37	66	1.1	25675	25529	25732	25384	24275	0
01:07:02	37	67	1.11667	25677	25560	25946	25603	24223	0
01:08:02	37	68	1.13333	25756	25375	25785	25441	24047	0
01:09:02	37	69	1.15	25795	25389	25817	25397	23855	0
01:10:02	37	70	1.16667	25607	25377	25673	25266	23929	0
01:11:02	37	71	1.18333	25509	25379	25808	25255	23789	0
01:12:02	37	72	1.2	25544	25408	25710	25456	23714	0
01:13:02	37	73	1.21667	25615	25325	25591	25276	23740	0
01:14:02	37	74	1.23333	25567	25309	25453	25289	23602	0
01:15:02	37	75	1.25	25534	25260	25605	25208	23612	0
01:16:02	37	76	1.26667	25499	25101	25567	25197	23690	0
01:17:02	37	77	1.28333	25407	25290	25590	25144	23601	0
01:18:02	37	78	1.3	25409	25133	25502	25310	23402	0
01:19:02	37	79	1.31667	25498	25101	25477	25204	23456	0
01:20:02	37	80	1.33333	25471	25252	25510	25157	23517	0
01:21:02	37	81	1.35	25472	25060	25422	25234	23292	0
01:22:02	37	82	1.36667	25430	25037	25472	25154	23302	0
01:23:02	37	83	1.38333	25427	24968	25434	24967	23355	0
01:24:02	37	84	1.4	25354	24990	25447	24937	23252	0
01:25:02	37	85	1.41667	25438	25004	25353	25031	23388	0
01:26:02	37	86	1.43333	25376	24890	25381	24914	23313	0
01:27:02	37	87	1.45	25355	24945	25393	24964	23195	0
01:28:02	37	88	1.46667	25226	24982	25320	24944	23163	0
01:29:02	37	89	1.48333	25126	24915	25242	24946	23024	0
01:30:02	36.9	90	1.5	25193	24977	25145	24803	22939	0
01:31:02	37	91	1.51667	25221	24898	25186	24861	22945	0
01:32:02	37	92	1.53333	25218	24927	25085	24709	22869	0
01:33:02	37	93	1.55	25202	24786	25190	24828	22835	0
01:34:02	37	94	1.56667	25129	24791	25165	24765	22730	0
01:35:02	37	95	1.58333	25138	24739	25146	24830	22923	0
01:36:02	37	96	1.6	25102	24796	25161	24658	22761	0
01:37:02	36.9	97	1.61667	24953	24582	25216	24777	22773	0
01:38:02	37	98	1.63333	25079	24672	24952	24906	22523	0
01:39:02	37	99	1.65	25024	24760	25078	24672	22591	0
01:40:02	37	100	1.66667	24820	24501	24949	24629	22377	0
01:41:02	37	101	1.68333	24900	24680	24990	24626	22611	0
01:42:02	37	102	1.7	24906	24636	25040	24567	22564	0
01:43:02	37	103	1.71667	24810	24553	24925	24643	22500	0
01:44:02	37	104	1.73333	25017	24752	25119	24414	22624	0
01:45:02	37	105	1.75	24802	24503	24873	24672	22444	0
01:46:02	37	106	1.76667	24923	24651	24884	24593	22358	0
01:47:02	37	107	1.78333	24713	24461	24871	24312	22439	0
01:48:02	37	108	1.8	24720	24492	24805	24453	22414	0
01:49:02	37	109	1.81667	24826	24580	24751	24462	22253	0
01:50:02	37	110	1.83333	24781	24491	24784	24539	22347	0
01:51:02	37	111	1.85	24682	24513	24873	24410	22257	0
01:52:02	37	112	1.86667	24665	24391	24658	24231	22153	0
01:53:02	37	113	1.88333	24700	24321	24588	24359	22256	0
01:54:02	37	114	1.9	24733	24239	24737	24291	22056	0
01:55:02	37	115	1.91667	24636	24121	24599	24380	22132	0
01:56:02	37	116	1.93333	24577	24428	24560	24258	22069	0
01:57:02	36.9	117	1.95	24540	24401	24520	24292	22204	0
01:58:02	37	118	1.96667	24549	24225	24659	24161	22203	0
01:59:02	37	119	1.98333	24488	24269	24562	24335	22167	0
02:00:02	37	120	2	24650	24353	24452	24016	21981	0
02:01:02	37	121	2.01667	24461	24271	24629	24083	22032	0
02:02:02	37	122	2.03333	24451	24159	24420	23946	21934	0
02:03:02	37	123	2.05	24377	24074	24377	24036	21983	0
02:04:02	37	124	2.06667	24449	24285	24461	23875	21989	0
02:05:02	37	125	2.08333	24268	24059	24193	23933	21754	0
02:06:02	37	126	2.1	24393	24156	24427	23944	21912	0
02:07:02	37	127	2.11667	24270	23965	24226	23941	21949	0
02:08:02	37	128	2.13333	24296	24075	24400	24029	21833	0
02:09:02	37	129	2.15	24339	24070	24595	23971	21834	0
02:10:02	37	130	2.16667	24327	23899	24371	23986	21845	0
02:11:02	37.1	131	2.18333	24208	23980	24261	23952	21853	0
02:12:02	37	132	2.2	24284	23998	24455	23940	21754	0
02:13:02	37	133	2.21667	24229	23882	24328	23857	21927	0
02:14:02	37	134	2.23333	24201	24000	24218	23811	21746	0
02:15:02	37	135	2.25	24309	23914	24204	23836	21726	0
02:16:02	37	136	2.26667	24161	24029	24161	23729	21808	0
02:17:02	37	137	2.28333	24244	23949	24149	23841	21702	0
02:18:02	37	138	2.3	24028	23864	24110	23733	21715	0
02:19:02	37	139	2.31667	23966	23797	24324	23840	21713	0
02:20:02	37	140	2.33333	24022	23675	24159	23592	21824	0
02:21:02	37	141	2.35	24115	23740	23905	23782	21687	0
02:22:02	37	142	2.36667	23905	23907	24075	23735	21500	0
02:23:02	37	143	2.38333	24022	23726	23973	23561	21614	0
02:24:02	37	144	2.4	23826	23770	23853	23717	21642	0
02:25:02	37	145	2.41667	23966	23725	23940	23522	21611	0
02:26:02	37	146	2.43333	23981	23714	23770	23618	21406	0
02:27:02	37	147	2.45	23860	23665	23876	23592	21419	0
02:28:02	37	148	2.46667	23922	23622	23708	23381	21420	0
02:29:02	37	149	2.48333	23739	23704	24008	23429	21589	0
02:30:02	37	150	2.5	23860	23693	23822	23428	21601	0
02:31:02	37	151	2.51667	23784	23536	23861	23464	21424	0
02:32:02	37	152	2.53333	23792	23549	23951	23572	21663	0
02:33:02	37	153	2.55	23704	23530	23799	23536	21509	0
02:34:02	37	154	2.56667	23803	23502	23769	23422	21523	0
02:35:02	37	155	2.58333	23892	23497	23712	23416	21477	0
02:36:02	37	156	2.6	23737	23478	23622	23321	21546	0
02:37:02	36.9	157	2.61667	23549	23425	23660	23275	21572	0
02:38:02	37	158	2.63333	23683	23524	23700	23270	21579	0
02:39:02	37	159	2.65	23649	23343	23580	23398	21396	0
02:40:02	37	160	2.66667	23537	23377	23700	23154	21492	0
02:41:02	37	161	2.68333	23536	23363	23731	23221	21311	0
02:42:02	37	162	2.7	23532	23352	23592	23321	21333	0
02:43:02	37	163	2.71667	23555	23447	23433	23161	21396	0
02:44:02	37	164	2.73333	23622	23392	23645	23145	21268	0
02:45:02	37	165	2.75	23493	23381	23514	23094	21198	0
02:46:02	37	166	2.76667	23586	23331	23398	23223	21102	0
02:47:02	37	167	2.78333	23456	23385	23490	23061	21433	0
02:48:02	37	168	2.8	23623	23389	23598	23074	21236	0
02:49:02	37	169	2.81667	23451	23310	23529	23167	21304	0
02:50:02	37	170	2.83333	23338	23129	23533	22843	21232	0
02:51:02	37	171	2.85	23488	23218	23331	23071	21058	0
02:52:02	37	172	2.86667	23356	23150	23472	23013	21137	0
02:53:02	37	173	2.88333	23180	23272	23300	22974	21140	0
02:54:02	36.9	174	2.9	23341	23214	23180	23053	21056	0
02:55:02	37	175	2.91667	23209	23151	23288	22928	21181	0
02:56:02	37	176	2.93333	23139	23003	23251	22982	21057	0
02:57:02	37	177	2.95	23359	23004	23182	22990	21085	0
02:58:02	37	178	2.96667	23310	23177	23298	22963	21022	0
02:59:02	37	179	2.98333	23119	23016	23163	22843	21123	0
03:00:02	37	180	3	23180	23045	23249	22883	21117	0
03:01:02	37	181	3.01667	23029	23069	23228	22829	21218	0
03:02:02	37	182	3.03333	23063	22980	23066	22943	21077	0
03:03:02	37	183	3.05	23077	23019	23255	22780	21098	0
03:04:02	37	184	3.06667	23096	23060	23233	22826	21058	0
03:05:02	37	185	3.08333	23132	23065	23141	22835	21077	0
03:06:02	37	186	3.1	23053	22936	23073	22766	20931	0
03:07:02	37	187	3.11667	23088	22998	23154	22730	20934	0
03:08:02	37	188	3.13333	22973	22919	23078	22684	20967	0
03:09:02	36.9	189	3.15	22798	22912	23075	22713	21028	0
03:10:02	37	190	3.16667	23013	22937	22885	22634	20920	0
03:11:02	37	191	3.18333	23055	22919	22897	22657	20842	0
03:12:02	37	192	3.2	23037	22784	23164	22613	20909	0
03:13:02	37	193	3.21667	22786	22816	23064	22536	21055	0
03:14:02	37	194	3.23333	22991	22832	23089	22619	20948	0
03:15:02	37	195	3.25	22926	22777	22890	22587	20723	0
03:16:02	37	196	3.26667	22866	22775	22903	22547	20803	0
03:17:02	37	197	3.28333	22782	22748	22957	22373	20718	0
03:18:02	37	198	3.3	22968	22889	22899	22620	20837	0
03:19:02	37	199	3.31667	22850	22653	22837	22403	20831	0
03:20:02	37	200	3.33333	22858	22663	22792	22514	20714	0
03:21:02	37	201	3.35	22763	22598	22829	22423	20574	0
03:22:02	37	202	3.36667	22793	22585	22740	22319	20789	0
03:23:02	37	203	3.38333	22671	22782	22964	22454	20780	0
03:24:02	37	204	3.4	22751	22567	22810	22445	20730	0
03:25:02	37	205	3.41667	22639	22645	22747	22368	20726	0
03:26:02	37	206	3.43333	22517	22465	22615	22277	20608	0
03:27:02	37	207	3.45	22580	22604	22482	22170	20669	0
03:28:02	37	208	3.46667	22535	22563	22863	22338	20573	0
03:29:02	37	209	3.48333	22570	22569	22658	22219	20619	0
03:30:02	37	210	3.5	22492	22666	22585	22281	20591	0
03:31:02	37	211	3.51667	22544	22451	22515	22316	20702	0
03:32:02	37	212	3.53333	22597	22590	22550	22295	20671	0
03:33:02	37	213	3.55	22501	22584	22539	22151	20568	0
03:34:02	37	214	3.56667	22508	22487	22516	22253	20508	0
03:35:02	37	215	3.58333	22422	22452	22663	22137	20573	0
03:36:02	37	216	3.6	22458	22383	22535	22049	20380	0
03:37:02	37	217	3.61667	22490	22437	22384	21985	20613	0
03:38:02	37	218	3.63333	22505	22382	22393	22062	20586	0
03:39:02	37	219	3.65	22334	22526	22529	22009	20587	0
03:40:02	37	220	3.66667	22454	22410	22305	22102	20505	0
03:41:02	37	221	3.68333	22398	22434	22420	22220	20440	0
03:42:02	37	222	3.7	22281	22304	22419	22061	20400	0
03:43:02	37	223	3.71667	22282	22310	22345	21930	20422	0
03:44:02	37	224	3.73333	22223	22271	22347	21781	20606	0
03:45:02	37	225	3.75	22122	22466	22345	21912	20403	0
03:46:02	37	226	3.76667	22237	22318	22367	21909	20336	0
03:47:02	37	227	3.78333	22123	22203	22391	21886	20564	0
03:48:02	37	228	3.8	22119	22130	22162	22124	20322	0
03:49:02	36.9	229	3.81667	22072	22249	22213	21886	20398	0
03:50:02	37	230	3.83333	22129	22214	22156	21849	20284	0
03:51:02	37	231	3.85	22128	22216	22187	21843	20442	0
03:52:02	37	232	3.86667	22093	22233	22078	21836	20220	0
03:53:02	37	233	3.88333	22079	22204	22208	21919	20304	0
03:54:02	37	234	3.9	21938	22227	22074	21761	20366	0
03:55:02	37	235	3.91667	22065	22236	22098	21939	20158	0
03:56:02	37	236	3.93333	21939	22119	22305	21687	20219	0
03:57:02	37	237	3.95	22003	22141	21991	21812	20167	0
03:58:02	37	238	3.96667	22157	22080	22019	21698	20138	0
03:59:02	37	239	3.98333	22026	22082	22111	21688	20382	0
04:00:02	37	240	4	21917	22121	22023	21835	20168	0
04:01:02	37	241	4.01667	22039	22059	22052	21702	20274	0
04:02:02	37	242	4.03333	21743	22071	21957	21686	20281	0
04:03:02	37	243	4.05	21863	22035	21883	21567	20177	0
04:04:02	37	244	4.06667	21759	22077	21859	21605	20101	0
04:05:02	37	245	4.08333	21742	21922	22115	21618	20111	0
04:06:02	37	246	4.1	21808	22037	22056	21448	20210	0
04:07:02	37	247	4.11667	21708	21839	21969	21462	20194	0
04:08:02	37	248	4.13333	21702	21929	21878	21559	20098	0
04:09:02	37	249	4.15	21733	21852	21939	21495	20027	0
04:10:02	37	250	4.16667	21675	21891	22008	21425	20103	0
04:11:02	37	251	4.18333	21764	21837	21861	21320	20244	0
04:12:02	37	252	4.2	21655	21948	21832	21502	20175	0
04:13:02	37	253	4.21667	21613	21776	21817	21497	20065	0
04:14:02	37	254	4.23333	21650	21837	21682	21366	20046	0
04:15:02	37	255	4.25	21563	21768	21802	21344	19995	0
04:16:02	37	256	4.26667	21654	21862	21577	21344	20067	0
04:17:02	37	257	4.28333	21753	21814	21708	21343	20108	0
04:18:02	37	258	4.3	21638	21775	21741	21283	19956	0
04:19:02	37	259	4.31667	21508	21629	21633	21111	20080	0
04:20:02	37	260	4.33333	21745	21616	21701	21149	20000	0
04:21:02	37	261	4.35	21534	21636	21636	21160	19981	0
04:22:02	37	262	4.36667	21486	21570	21800	21203	19892	0
04:23:02	37	263	4.38333	21300	21628	21496	21095	20047	0
04:24:02	37	264	4.4	21579	21651	21619	21242	19913	0
04:25:02	37	265	4.41667	21391	21572	21582	21139	19904	0
04:26:02	37	266	4.43333	21469	21510	21518	21161	20013	0
04:27:02	37	267	4.45	21535	21678	21400	21137	19861	0
04:28:02	37	268	4.46667	21334	21513	21354	21137	19847	0
04:29:02	37	269	4.48333	21366	21625	21606	21085	19766	0
04:30:02	37	270	4.5	21318	21625	21479	21052	19780	0
04:31:02	37	271	4.51667	21427	21530	21480	21035	19891	0
04:32:02	37.1	272	4.53333	21463	21614	21504	21096	19938	0
04:33:02	37	273	4.55	21374	21709	21397	21018	19886	0
04:34:02	37	274	4.56667	21402	21556	21394	21072	19782	0
04:35:02	37	275	4.58333	21254	21405	21452	20960	19828	0
04:36:02	37	276	4.6	21083	21515	21466	20985	19901	0
04:37:02	37	277	4.61667	21258	21496	21307	21100	19951	0
04:38:02	37	278	4.63333	21313	21320	21422	20855	19882	0
04:39:02	37	279	4.65	21199	21439	21223	21045	19687	0
04:40:02	37	280	4.66667	21238	21405	21129	20937	19644	0
04:41:02	37	281	4.68333	21348	21450	21146	20953	19627	0
04:42:02	37	282	4.7	21341	21544	21239	20808	19561	0
04:43:02	36.9	283	4.71667	21152	21433	21091	20714	19643	0
04:44:02	37	284	4.73333	21161	21289	21288	20897	19737	0
04:45:02	37	285	4.75	21128	21489	21188	20847	19706	0
04:46:02	37	286	4.76667	21144	21386	21212	21013	19665	0
04:47:02	37	287	4.78333	20857	21343	21183	20835	19671	0
04:48:02	37	288	4.8	20985	21333	21095	20826	19503	0
04:49:02	37	289	4.81667	21029	21320	21196	20816	19536	0
04:50:02	37	290	4.83333	21103	21215	20968	20849	19522	0
04:51:02	37	291	4.85	21086	21309	21017	20634	19720	0
04:52:02	37	292	4.86667	21143	21166	20937	20663	19507	0
04:53:02	37	293	4.88333	21035	21316	21134	20706	19553	0
04:54:02	37	294	4.9	20949	21273	21063	20649	19552	0
04:55:02	37	295	4.91667	21117	21242	21086	20720	19527	0
04:56:02	37	296	4.93333	20963	21186	21149	20515	19566	0
04:57:02	37	297	4.95	20913	21328	21044	20603	19462	0
04:58:02	37.1	298	4.96667	20964	21042	20939	20594	19509	0
04:59:02	37	299	4.98333	20802	21228	20923	20564	19308	0
05:00:02	37.1	300	5	20847	21098	20984	20546	19466	0
05:01:02	37	301	5.01667	20936	21200	20969	20626	19551	0
05:02:02	36.9	302	5.03333	20893	21189	20918	20596	19349	0
05:03:02	37	303	5.05	20851	21065	21080	20523	19454	0
05:04:02	37	304	5.06667	20904	21018	20971	20302	19560	0
05:05:02	37.1	305	5.08333	20782	20985	20888	20465	19577	0
05:06:02	37	306	5.1	20618	21038	20911	20297	19461	0
05:07:02	37	307	5.11667	20794	20999	21044	20453	19413	0
05:08:02	37	308	5.13333	20775	20906	20884	20322	19289	0
05:09:02	37	309	5.15	20783	20968	21044	20451	19373	0
05:10:02	37	310	5.16667	20822	21063	20695	20207	19407	0
05:11:02	37	311	5.18333	20667	20903	20899	20248	19512	0
05:12:02	37	312	5.2	20558	20941	20667	20258	19458	0
05:13:02	37	313	5.21667	20971	21028	20576	20220	19321	0
05:14:02	37	314	5.23333	20616	20834	20736	20512	19406	0
05:15:02	37	315	5.25	20583	20912	20522	20137	19260	0
05:16:02	37	316	5.26667	20688	20847	20641	20347	19263	0
05:17:02	37	317	5.28333	20776	20784	20630	20321	19205	0
05:18:02	37	318	5.3	20616	20741	20916	20127	19306	0
05:19:02	37	319	5.31667	20625	20852	20683	20190	19206	0
05:20:02	37	320	5.33333	20628	20814	20592	20162	19184	0
05:21:02	37	321	5.35	20408	20622	20444	20146	19174	0
05:22:02	37	322	5.36667	20576	20828	20608	20235	19191	0
05:23:02	37	323	5.38333	20725	20784	20400	20083	19085	0
05:24:02	37	324	5.4	20508	20769	20463	20292	19256	0
05:25:02	37	325	5.41667	20604	20793	20386	20124	19086	0
05:26:02	37	326	5.43333	20506	20681	20494	20001	19195	0
05:27:02	37	327	5.45	20479	20822	20615	20113	19163	0
05:28:02	37	328	5.46667	20536	20770	20678	19978	19080	0
05:29:02	37	329	5.48333	20576	20722	20386	19876	19177	0
05:30:02	37	330	5.5	20564	20660	20545	19982	19165	0
05:31:02	37	331	5.51667	20539	20682	20357	19931	19108	0
05:32:02	37	332	5.53333	20553	20741	20383	19993	19015	0
05:33:02	37	333	5.55	20399	20770	20319	19954	19072	0
05:34:02	37	334	5.56667	20566	20504	20476	19690	19191	0
05:35:02	37	335	5.58333	20454	20678	20188	20010	18946	0
05:36:02	37	336	5.6	20405	20698	20265	19855	18912	0
05:37:02	37	337	5.61667	20431	20564	20223	19691	19188	0
05:38:02	37	338	5.63333	20209	20717	20402	19943	18945	0
05:39:02	37	339	5.65	20515	20580	20158	19851	18904	0
05:40:02	37	340	5.66667	20479	20642	20198	20133	18915	0
05:41:02	37	341	5.68333	20314	20589	20132	19839	18965	0
05:42:02	37	342	5.7	20383	20510	20171	19841	18999	0
05:43:02	37	343	5.71667	20375	20413	20247	19858	18833	0
05:44:02	37	344	5.73333	20472	20571	20377	19730	19054	0
05:45:02	37	345	5.75	20200	20481	20245	19827	18939	0
05:46:02	37	346	5.76667	20414	20564	20142	19827	18824	0
05:47:02	37	347	5.78333	20295	20573	20234	19737	18805	0
05:48:02	37	348	5.8	20146	20325	19980	19587	18812	0
05:49:02	37	349	5.81667	20121	20373	20294	19631	18968	0
05:50:02	37	350	5.83333	20191	20321	20169	19486	18959	0
05:51:02	37	351	5.85	20218	20468	20239	19698	18948	0
05:52:02	37	352	5.86667	20184	20380	19922	19690	18903	0
05:53:02	37	353	5.88333	20134	20451	19909	19625	18858	0
05:54:02	37	354	5.9	20261	20348	19910	19439	18697	0
05:55:02	37	355	5.91667	20007	20224	19998	19576	18801	0
05:56:02	37	356	5.93333	20300	20407	19789	19597	18787	0
05:57:02	37	357	5.95	19985	20356	20024	19688	18804	0
05:58:02	37	358	5.96667	20137	20334	19980	19368	18807	0
05:59:02	37	359	5.98333	20128	20166	19712	19406	18742	0
06:00:02	37	360	6	20358	20433	19865	19645	18740	0
06:01:02	37	361	6.01667	20049	20324	19986	19374	18819	0
06:02:02	37	362	6.03333	20218	20271	19971	19402	18692	0
06:03:02	37	363	6.05	20137	20258	19848	19313	18737	0
06:04:02	36.9	364	6.06667	20134	20355	19815	19530	18639	0
06:05:02	37	365	6.08333	19788	20329	19771	19204	18795	0
06:06:02	37	366	6.1	20143	20258	19768	19599	18588	0
06:07:02	37	367	6.11667	19994	20303	19786	19542	18590	0
06:08:02	37	368	6.13333	20015	20286	19833	19344	18768	0
06:09:02	37	369	6.15	20141	20237	19635	19571	18578	0
06:10:02	37	370	6.16667	19951	20073	19732	19358	18681	0
06:11:02	36.9	371	6.18333	19872	20256	19565	19393	18605	0
06:12:02	37	372	6.2	19950	20096	19593	19264	18542	0
06:13:02	37	373	6.21667	19622	20188	19489	19308	18661	0
06:14:02	37	374	6.23333	19728	20123	19871	19139	18552	0
06:15:02	37	375	6.25	19876	20220	19644	19294	18780	0
06:16:02	37	376	6.26667	19881	20252	19630	19169	18608	0
06:17:02	37	377	6.28333	19864	20262	19455	19311	18414	0
06:18:02	36.9	378	6.3	19756	20080	19563	19177	18620	0
06:19:02	37	379	6.31667	19926	20300	19467	19397	18472	0
06:20:02	37	380	6.33333	19659	20075	19397	19370	18391	0
06:21:02	37	381	6.35	19670	20078	19575	19143	18397	0
06:22:02	37	382	6.36667	19741	20040	19608	18997	18399	0
06:23:02	37	383	6.38333	19681	20091	19372	19288	18457	0
06:24:02	37	384	6.4	19751	20070	19459	19132	18412	0
06:25:02	37	385	6.41667	19703	19884	19419	19186	18412	0
06:26:02	37	386	6.43333	19600	19930	19588	19243	18614	0
06:27:02	37	387	6.45	19710	20060	19347	19150	18458	0
06:28:02	37	388	6.46667	19841	20067	19232	19089	18456	0
06:29:02	37	389	6.48333	19592	19893	19378	18919	18430	0
06:30:02	37	390	6.5	19607	19978	19263	19023	18354	0
06:31:02	37	391	6.51667	19463	20043	19265	19088	18309	0
06:32:02	37	392	6.53333	19426	19956	19352	18969	18313	0
06:33:02	37	393	6.55	19530	19975	19182	19014	18390	0
06:34:02	37	394	6.56667	19506	19997	19256	19170	18315	0
06:35:02	37	395	6.58333	19634	19817	19320	18989	18326	0
06:36:02	37	396	6.6	19667	19886	19308	18967	18495	0
06:37:02	37	397	6.61667	19325	19954	19180	19013	18315	0
06:38:02	37	398	6.63333	19437	19767	19363	19053	18396	0
06:39:02	37	399	6.65	19651	20143	19158	18997	18165	0
06:40:02	37	400	6.66667	19485	19717	19393	18855	18282	0
06:41:02	37	401	6.68333	19651	19991	19277	18873	18335	0
06:42:02	37	402	6.7	19351	19758	19074	19050	18268	0
06:43:02	37	403	6.71667	19606	19706	19196	18797	18288	0
06:44:02	37	404	6.73333	19397	19767	19126	18936	18229	0
06:45:02	37	405	6.75	19259	19642	19076	18836	18235	0
06:46:02	37	406	6.76667	19395	19739	19090	18790	18230	0
06:47:02	37	407	6.78333	19346	19667	19041	18754	18122	0
06:48:02	37	408	6.8	19447	19755	18883	18688	18206	0
06:49:02	37	409	6.81667	19280	19634	19087	18628	18195	0
06:50:02	37	410	6.83333	19211	19521	19052	18654	18175	0
06:51:02	37	411	6.85	19383	19497	18910	18803	18127	0
06:52:02	37	412	6.86667	19158	19572	18872	18745	18127	0
06:53:02	37	413	6.88333	19374	19432	19117	18747	17984	0
06:54:02	37	414	6.9	19188	19495	19088	18595	18204	0
06:55:02	37	415	6.91667	19369	19832	18892	18783	18201	0
06:56:02	37	416	6.93333	19461	19510	18871	18621	17936	0
06:57:02	36.9	417	6.95	19247	19552	18936	18701	17898	0
06:58:02	37	418	6.96667	19575	19456	18816	18726	18034	0
06:59:02	37	419	6.98333	19201	19665	18825	18671	17936	0
07:00:02	37	420	7	19071	19540	18714	18468	18037	0
07:01:02	37	421	7.01667	19198	19601	18921	18576	17951	0
07:02:02	37	422	7.03333	19207	19548	18973	18475	17937	0
07:03:02	37	423	7.05	19384	19447	18858	18609	17959	0
07:04:02	37	424	7.06667	19130	19497	18787	18445	18015	0
07:05:02	37	425	7.08333	19198	19397	18913	18427	17858	0
07:06:02	37.1	426	7.1	19426	19569	18757	18484	17899	0
07:07:02	37	427	7.11667	19208	19355	18591	18483	18035	0
07:08:02	37	428	7.13333	18924	19352	18663	18496	17987	0
07:09:02	37	429	7.15	19349	19268	18776	18603	17849	0
07:10:02	37	430	7.16667	19143	19455	18675	18498	17825	0
07:11:02	37	431	7.18333	19196	19123	18740	18448	17781	0
07:12:02	37	432	7.2	18865	19185	18693	18299	17842	0
07:13:02	37	433	7.21667	18931	19377	18945	18343	17946	0
07:14:02	37	434	7.23333	18960	19481	18657	18535	17931	0
07:15:02	37	435	7.25	18959	19265	18770	18447	18044	0
07:16:02	37	436	7.26667	18814	18999	18617	18376	17843	0
07:17:02	37	437	7.28333	18866	19144	18838	18331	17926	0
07:18:02	37	438	7.3	19011	19280	18824	18337	17952	0
07:19:02	37	439	7.31667	18870	19289	18621	18158	17939	0
07:20:02	37	440	7.33333	18870	19090	18618	18331	17790	0
07:21:02	37	441	7.35	19074	19279	18636	18232	17735	0
07:22:02	37	442	7.36667	19015	19225	18560	18254	17708	0
07:23:02	36.9	443	7.38333	18902	19059	18589	18263	17795	0
07:24:02	37	444	7.4	19030	19262	18557	18307	17818	0
07:25:02	37	445	7.41667	19028	19279	18407	18217	17757	0
07:26:02	37	446	7.43333	19037	19144	18540	18281	17780	0
07:27:02	37	447	7.45	18865	19262	18521	18308	17612	0
07:28:02	37	448	7.46667	18626	19056	18558	18210	17772	0
07:29:02	37	449	7.48333	18876	19063	18703	18229	17682	0
07:30:02	37	450	7.5	18757	18899	18656	18127	17766	0
07:31:02	37	451	7.51667	18849	19056	18551	18280	17584	0
07:32:02	37	452	7.53333	18622	19022	18532	18140	17704	0
07:33:02	37	453	7.55	18895	19107	18350	18227	17647	0
07:34:02	37	454	7.56667	18863	18995	18465	18076	17713	0
07:35:02	37	455	7.58333	18814	18858	18546	18017	17712	0
07:36:02	37	456	7.6	18792	18973	18463	18032	17627	0
07:37:02	37	457	7.61667	18818	19201	18535	18031	17617	0
07:38:02	37	458	7.63333	18707	18809	18346	17985	17526	0
07:39:02	37	459	7.65	18719	18993	18454	17953	17566	0
07:40:02	37	460	7.66667	18719	19087	18257	18206	17551	0
07:41:02	37	461	7.68333	18679	19216	18188	18153	17522	0
07:42:02	37	462	7.7	18683	19015	18332	18138	17609	0
07:43:02	37	463	7.71667	18443	18967	18333	17994	17591	0
07:44:02	37	464	7.73333	18775	18900	18221	17893	17607	0
07:45:02	37	465	7.75	18460	18879	18253	17851	17542	0
07:46:02	37	466	7.76667	18526	18906	18273	18056	17603	0
07:47:02	37	467	7.78333	18754	18844	18213	18043	17583	0
07:48:02	37	468	7.8	18619	18876	18212	18043	17665	0
07:49:02	37	469	7.81667	18697	18878	18023	18022	17383	0
07:50:02	37	470	7.83333	18687	18801	18249	17877	17542	0
07:51:02	37	471	7.85	18473	18948	18186	17966	17521	0
07:52:02	36.9	472	7.86667	18511	18812	18167	17829	17388	0
07:53:02	37	473	7.88333	18381	18857	17966	17963	17373	0
07:54:02	37	474	7.9	18602	18685	18203	17828	17444	0
07:55:02	37	475	7.91667	18698	18954	18002	17874	17370	0
07:56:02	37	476	7.93333	18549	18623	18022	17740	17360	0
07:57:02	37	477	7.95	18280	18598	18091	17740	17348	0
07:58:02	37	478	7.96667	18545	18670	17998	17910	17369	0
07:59:02	37	479	7.98333	18179	18527	18062	17762	17272	0
08:00:02	37	480	8	18185	18468	17979	17740	17323	0
08:01:02	37	481	8.01667	18267	18451	18195	17610	17224	0
08:02:02	37	482	8.03333	18326	18396	17999	17660	17288	0
08:03:02	37	483	8.05	18336	18468	18079	17713	17294	0
08:04:02	37	484	8.06667	18242	18445	18028	17710	17306	0
08:05:02	37	485	8.08333	18326	18535	18022	17679	17437	0
08:06:02	37	486	8.1	18219	18618	17942	17733	17170	0
08:07:02	37	487	8.11667	18217	18536	17883	17653	17208	0
08:08:02	37	488	8.13333	18178	18493	17980	17676	17167	0
08:09:02	37	489	8.15	18350	18433	17995	17739	17216	0
08:10:02	37	490	8.16667	18288	18418	17904	17507	17119	0
08:11:02	37	491	8.18333	18012	18597	17873	17555	17145	0
08:12:02	37	492	8.2	18198	18563	17771	17564	17165	0
08:13:02	37	493	8.21667	18216	18595	17681	17625	17185	0
08:14:02	37	494	8.23333	18103	18545	17680	17451	17168	0
08:15:02	36.9	495	8.25	18146	18343	17819	17555	17217	0
08:16:02	37	496	8.26667	18235	18333	17911	17468	17094	0
08:17:02	37	497	8.28333	18125	18305	17657	17558	17160	0
08:18:02	37	498	8.3	18152	18480	17766	17654	17259	0
08:19:02	37	499	8.31667	18104	18370	17798	17402	17072	0
08:20:02	37	500	8.33333	18065	18383	17608	17499	17142	0
08:21:02	37	501	8.35	17996	18195	17801	17529	17087	0
08:22:02	37	502	8.36667	18116	18275	17686	17387	17176	0
08:23:02	37	503	8.38333	18056	18492	17642	17340	17076	0
08:24:02	37	504	8.4	17958	18511	17480	17423	17065	0
08:25:02	37	505	8.41667	18011	18279	17691	17395	17097	0
08:26:02	37	506	8.43333	18113	18456	17547	17343	17073	0
08:27:02	37	507	8.45	17946	18292	17562	17418	17075	0
08:28:02	37	508	8.46667	17909	18299	17537	17286	17116	0
08:29:02	37	509	8.48333	18027	18391	17547	17267	17042	0
08:30:02	37	510	8.5	17964	18220	17590	17399	16863	0
08:31:02	37	511	8.51667	18048	18266	17698	17300	16929	0
08:32:02	37	512	8.53333	17741	18312	17488	17392	16847	0
08:33:02	37	513	8.55	18036	18405	17627	17298	17012	0
08:34:02	37	514	8.56667	18055	18251	17508	17268	16958	0
08:35:02	37	515	8.58333	17922	18364	17444	17231	16981	0
08:36:02	37	516	8.6	17962	18233	17438	17341	16861	0
08:37:02	37	517	8.61667	17829	18068	17494	17314	16774	0
08:38:02	37	518	8.63333	17788	18359	17440	17197	16957	0
08:39:02	37	519	8.65	17758	18469	17466	17298	16903	0
08:40:02	37	520	8.66667	17868	18348	17426	17134	16744	0
08:41:02	37	521	8.68333	17919	18304	17478	17206	16978	0
08:42:02	37	522	8.7	18022	18359	17360	17241	17061	0
08:43:02	37	523	8.71667	18024	18287	17509	17031	16945	0
08:44:02	37	524	8.73333	17820	18182	17422	17118	16900	0
08:45:02	37	525	8.75	17607	18279	17413	17144	16808	0
08:46:02	37	526	8.76667	17744	18149	17358	17060	16805	0
08:47:02	37	527	8.78333	17758	18154	17295	17148	16728	0
08:48:02	37	528	8.8	17868	18189	17400	16945	16849	0
08:49:02	37	529	8.81667	17842	18171	17274	17115	16900	0
08:50:02	37	530	8.83333	17708	17882	17491	17040	16781	0
08:51:02	37	531	8.85	17828	18115	17317	17009	16671	0
08:52:02	37	532	8.86667	17650	18057	17351	16998	16799	0
08:53:02	37	533	8.88333	17471	17969	17248	16973	16736	0
08:54:02	37	534	8.9	17670	18028	17309	16976	16604	0
08:55:02	37	535	8.91667	17624	17987	17261	16849	16658	0
08:56:02	37	536	8.93333	17714	18173	17320	16951	16707	0
08:57:02	37	537	8.95	17593	17987	17242	17009	16674	0
08:58:02	37	538	8.96667	17849	18032	17225	16780	16772	0
08:59:02	37	539	8.98333	17574	17885	17052	16995	16688	0
09:00:02	37	540	9	17560	18002	17199	16936	16675	0
09:01:02	37	541	9.01667	17486	17904	17148	16931	16540	0
09:02:02	37	542	9.03333	17635	18067	17238	16865	16698	0
09:03:02	37	543	9.05	17570	17885	17130	16874	16540	0
09:04:02	37	544	9.06667	17479	17926	17130	16879	16588	0
09:05:02	37	545	9.08333	17499	17881	17024	16975	16657	0
09:06:02	37	546	9.1	17241	17835	17220	16960	16589	0
09:07:02	37	547	9.11667	17474	17999	17092	16884	16488	0
09:08:02	37	548	9.13333	17448	17916	17105	16835	16710	0
09:09:02	37	549	9.15	17237	17708	17125	16858	16600	0
09:10:02	37	550	9.16667	17307	17861	17060	16769	16569	0
09:11:02	37	551	9.18333	17424	17905	17063	16759	16525	0
09:12:02	37	552	9.2	17305	17857	17082	16693	16539	0
09:13:02	37	553	9.21667	17267	17805	16986	16693	16588	0
09:14:02	37	554	9.23333	17515	17947	17063	16748	16521	0
09:15:02	37	555	9.25	17319	17819	16955	16659	16568	0
09:16:02	37	556	9.26667	17391	17847	17024	16794	16339	0
09:17:02	37	557	9.28333	17333	17741	16985	16706	16457	0
09:18:02	37	558	9.3	17434	17896	16781	16666	16493	0
09:19:02	37	559	9.31667	17239	17913	16810	16501	16419	0
09:20:02	37	560	9.33333	17383	17746	16959	16514	16551	0
09:21:02	37	561	9.35	17420	17741	16947	16716	16311	0
09:22:02	37	562	9.36667	17298	17828	16763	16664	16409	0
09:23:02	37	563	9.38333	17275	17678	16868	16587	16343	0
09:24:02	37	564	9.4	17218	17783	16767	16672	16432	0
09:25:02	37	565	9.41667	17182	17720	16766	16631	16459	0
09:26:02	37	566	9.43333	17041	17657	16826	16548	16370	0
09:27:02	37	567	9.45	17162	17682	16771	16614	16270	0
09:28:02	37	568	9.46667	17179	17744	16937	16527	16365	0
09:29:02	37	569	9.48333	17266	17834	16780	16630	16279	0
09:30:02	37	570	9.5	17145	17668	16710	16584	16371	0
09:31:02	37	571	9.51667	17226	17698	16814	16627	16240	0
09:32:02	37	572	9.53333	17174	17537	16773	16415	16373	0
09:33:02	37	573	9.55	17147	17599	16833	16495	16323	0
09:34:02	37	574	9.56667	17089	17609	16750	16552	16285	0
09:35:02	37	575	9.58333	17211	17524	16749	16421	16276	0
09:36:02	37	576	9.6	17189	17658	16635	16460	16165	0
09:37:02	37	577	9.61667	16954	17652	16652	16392	16257	0
09:38:02	37	578	9.63333	17084	17552	16721	16364	16349	0
09:39:02	37	579	9.65	17067	17591	16697	16494	16220	0
09:40:02	37	580	9.66667	17197	17439	16569	16344	16259	0
09:41:02	37	581	9.68333	17120	17613	16702	16426	16193	0
09:42:02	37	582	9.7	17082	17616	16662	16370	16239	0
09:43:02	37	583	9.71667	17054	17496	16790	16372	16152	0
09:44:02	37	584	9.73333	16936	17459	16695	16346	16123	0
09:45:02	37	585	9.75	16998	17500	16641	16278	16034	0
09:46:02	37	586	9.76667	17029	17602	16528	16277	16151	0
09:47:02	37	587	9.78333	16885	17504	16495	16193	16124	0
09:48:02	37	588	9.8	16990	17483	16509	16360	16118	0
09:49:02	37	589	9.81667	16922	17383	16519	16151	16223	0
09:50:02	37	590	9.83333	17075	17616	16622	16322	16034	0
09:51:02	37	591	9.85	16976	17420	16559	16340	16085	0
09:52:02	37	592	9.86667	16762	17405	16451	16284	15958	0
09:53:02	37	593	9.88333	16905	17570	16552	16254	15933	0
09:54:02	36.9	594	9.9	16917	17472	16352	16289	16064	0
09:55:02	37	595	9.91667	16877	17382	16445	16268	16009	0
09:56:02	37	596	9.93333	16941	17290	16537	16225	16010	0
09:57:02	37	597	9.95	16866	17238	16500	16157	15978	0
09:58:02	37	598	9.96667	16911	17314	16509	16234	15990	0
09:59:02	36.9	599	9.98333	16775	17384	16439	16108	15980	0
10:00:02	37	600	10	16799	17302	16426	16161	15932	0
10:01:02	37	601	10.0167	16762	17419	16490	16197	15918	0
10:02:02	37	602	10.0333	16773	17271	16336	16094	15933	0
10:03:02	37	603	10.05	16692	17316	16146	16155	15939	0
10:04:02	37	604	10.0667	16796	17279	16407	16137	15720	0
10:05:02	37	605	10.0833	16805	17228	16335	16096	15844	0
10:06:02	37	606	10.1	16594	17298	16203	16082	15943	0
10:07:02	37	607	10.1167	16716	17247	16301	16031	15809	0
10:08:02	37	608	10.1333	16928	17192	16316	16107	15846	0
10:09:02	37	609	10.15	16625	17236	16322	16061	15885	0
10:10:02	37	610	10.1667	16780	17190	16276	16032	15823	0
10:11:02	37	611	10.1833	16638	17225	16283	16096	15899	0
10:12:02	37	612	10.2	16538	17026	16193	16020	15827	0
10:13:02	37	613	10.2167	16504	17156	16265	15989	15768	0
10:14:02	37	614	10.2333	16617	17192	16212	15925	15695	0
10:15:02	37	615	10.25	16520	17190	16263	15969	15826	0
10:16:02	37	616	10.2667	16582	17123	16220	15999	15721	0
10:17:02	37	617	10.2833	16586	17151	16219	15925	15777	0
10:18:02	37	618	10.3	16562	17211	16180	15888	15809	0
10:19:02	37	619	10.3167	16622	17217	16082	15899	15718	0
10:20:02	37	620	10.3333	16523	17187	16071	15951	15734	0
10:21:02	37	621	10.35	16506	16968	16101	15874	15755	0
10:22:02	37	622	10.3667	16548	17073	16063	15889	15715	0
10:23:02	37	623	10.3833	16423	17058	16132	15826	15686	0
10:24:02	37	624	10.4	16458	17183	16049	15728	15739	0
10:25:02	37	625	10.4167	16266	17052	16038	15781	15770	0
10:26:02	37	626	10.4333	16627	17155	16005	15816	15834	0
10:27:02	37	627	10.45	16305	16986	16078	15863	15563	0
10:28:02	37	628	10.4667	16432	17080	16001	15833	15652	0
10:29:02	36.9	629	10.4833	16416	17018	15956	15681	15554	0
10:30:02	37	630	10.5	16597	16921	16027	15750	15575	0
10:31:02	37	631	10.5167	16487	17153	16088	15812	15547	0
10:32:02	37	632	10.5333	16348	16965	15946	15718	15634	0
10:33:02	37	633	10.55	16280	17028	15864	15780	15582	0
10:34:02	37	634	10.5667	16316	16880	15930	15673	15629	0
10:35:02	37	635	10.5833	16198	16843	15929	15753	15592	0
10:36:02	37	636	10.6	16401	16901	15963	15838	15541	0
10:37:02	37	637	10.6167	16240	16898	15842	15600	15450	0
10:38:02	37	638	10.6333	16196	16790	15872	15783	15502	0
10:39:02	37	639	10.65	16221	16894	15928	15746	15559	0
10:40:02	37	640	10.6667	16255	16927	15966	15671	15374	0
10:41:02	37	641	10.6833	16262	16832	15881	15455	15613	0
10:42:02	37.1	642	10.7	16185	16817	15845	15679	15424	0
10:43:02	37	643	10.7167	16165	16708	15848	15532	15610	0
10:44:02	37	644	10.7333	16192	16798	15819	15618	15361	0
10:45:02	37	645	10.75	16174	16647	15858	15543	15389	0
10:46:02	37	646	10.7667	16143	16766	15828	15592	15516	0
10:47:02	37	647	10.7833	16254	16742	15832	15516	15516	0
10:48:02	37	648	10.8	16186	16702	15817	15454	15237	0
10:49:02	37	649	10.8167	16235	16703	15737	15542	15362	0
10:50:02	37	650	10.8333	16133	16725	15832	15434	15419	0
10:51:02	37	651	10.85	16144	16801	15730	15526	15319	0
10:52:02	37	652	10.8667	16153	16592	15632	15472	15349	0
10:53:02	37	653	10.8833	16104	16760	15685	15423	15306	0
10:54:02	37	654	10.9	16097	16643	15700	15477	15414	0
10:55:02	37	655	10.9167	16051	16790	15665	15500	15283	0
10:56:02	37	656	10.9333	16022	16724	15641	15429	15333	0
10:57:02	37	657	10.95	16025	16820	15737	15403	15370	0
10:58:02	37	658	10.9667	15965	16599	15701	15449	15313	0
10:59:02	37	659	10.9833	16121	16619	15551	15540	15090	0
11:00:02	37	660	11	16073	16637	15646	15352	15400	0
11:01:02	37	661	11.0167	15988	16652	15696	15481	15277	0
11:02:02	37	662	11.0333	16038	16518	15739	15485	15279	0
11:03:02	37	663	11.05	15814	16581	15646	15280	15151	0
11:04:02	37	664	11.0667	15875	16547	15633	15276	15239	0
11:05:02	37	665	11.0833	15861	16620	15482	15289	15139	0
11:06:02	37	666	11.1	15910	16583	15508	15270	15336	0
11:07:02	37	667	11.1167	15862	16549	15547	15165	15228	0
11:08:02	37	668	11.1333	15930	16463	15634	15180	15158	0
11:09:02	37	669	11.15	15972	16585	15506	15320	15217	0
11:10:02	37	670	11.1667	15951	16392	15495	15241	15257	0
11:11:02	37	671	11.1833	15890	16517	15428	15179	15147	0
11:12:02	37	672	11.2	15789	16562	15454	15215	15151	0
11:13:02	37	673	11.2167	15689	16377	15548	15136	15044	0
11:14:02	37	674	11.2333	15806	16407	15444	15231	15142	0
11:15:02	37	675	11.25	15706	16456	15310	15150	14915	0
11:16:02	37	676	11.2667	15777	16465	15526	15270	15146	0
11:17:02	37	677	11.2833	15783	16571	15463	15031	15042	0
11:18:02	37	678	11.3	15639	16461	15478	15175	15012	0
11:19:02	37	679	11.3167	15680	16299	15436	15128	14993	0
11:20:02	37	680	11.3333	15651	16346	15344	15020	15098	0
11:21:02	37	681	11.35	15613	16353	15331	15157	15109	0
11:22:02	37	682	11.3667	15665	16437	15395	15163	14990	0
11:23:02	37	683	11.3833	15577	16329	15346	15145	15005	0
11:24:02	37	684	11.4	15695	16391	15218	15168	14884	0
11:25:02	37	685	11.4167	15529	16308	15312	14999	15026	0
11:26:02	37	686	11.4333	15468	16268	15292	15026	14782	0
11:27:02	37	687	11.45	15453	16315	15393	15087	14915	0
11:28:02	37	688	11.4667	15499	16248	15287	15004	14901	0
11:29:02	37	689	11.4833	15597	16311	15279	15067	14970	0
11:30:02	37	690	11.5	15482	16205	15372	15123	14936	0
11:31:02	37	691	11.5167	15529	16308	15244	14968	14968	0
11:32:02	37	692	11.5333	15577	16354	15235	15090	14879	0
11:33:02	37	693	11.55	15544	16323	15254	14961	14938	0
11:34:02	37	694	11.5667	15494	16309	15202	14923	14865	0
11:35:02	37	695	11.5833	15499	16241	15300	14944	15020	0
11:36:02	37	696	11.6	15566	16178	15245	14937	14920	0
11:37:02	37	697	11.6167	15352	16278	15271	14975	14894	0
11:38:02	37	698	11.6333	15494	16144	15157	14958	14928	0
11:39:02	37.1	699	11.65	15419	16276	15194	14911	14823	0
11:40:02	36.9	700	11.6667	15525	16053	15145	15005	14803	0
11:41:02	37	701	11.6833	15524	16153	15070	14941	14742	0
11:42:02	37	702	11.7	15416	16204	15202	14870	14832	0
11:43:02	37	703	11.7167	15355	16143	15103	14981	14695	0
11:44:02	37	704	11.7333	15363	15965	15068	14910	14733	0
11:45:02	37	705	11.75	15342	16087	15038	14925	14710	0
11:46:02	37	706	11.7667	15331	16120	14983	14916	14713	0
11:47:02	37	707	11.7833	15499	16038	14992	14778	14607	0
11:48:02	37	708	11.8	15354	16232	15036	14779	14827	0
11:49:02	37	709	11.8167	15442	16252	15028	14775	14717	0
11:50:02	37	710	11.8333	15224	16106	15050	14741	14671	0
11:51:02	37	711	11.85	15324	15991	15142	14812	14720	0
11:52:02	37	712	11.8667	15263	15980	14996	14744	14691	0
11:53:02	37	713	11.8833	15244	15964	15122	14767	14705	0
11:54:02	37	714	11.9	15173	15955	14943	14825	14666	0
11:55:02	37	715	11.9167	15268	16081	14965	14681	14759	0
11:56:02	36.9	716	11.9333	15299	16062	14937	14757	14632	0
11:57:02	37	717	11.95	15089	15861	14966	14688	14591	0
11:58:02	37	718	11.9667	15107	15994	14866	14573	14584	0
11:59:02	37	719	11.9833	15071	16034	14957	14719	14561	0
12:00:02	37	720	12	15231	15962	14973	14664	14536	0
	Results
			1	2	3	4	5	6	7
		A	1092900	1440900	1372000	2012200	1138700	64100	?????	?????	?????	?????	?????	?????	Max V [Fluorescence:485,528]
			0.999	1	0.985	0.972	0.98	0.922	?????	?????	?????	?????	?????	?????	R-Squared [Fluorescence:485,528]
			00:16:02	00:12:02	00:35:02	00:39:02	00:49:02	00:02:02	?????	?????	?????	?????	?????	?????	t at Max V [Fluorescence:485,528]
			00:06:02	00:03:59	00:18:56	00:27:55	00:26:43	?????	?????	?????	?????	?????	?????	?????	Lagtime [Fluorescence:485,528]
		B	?????	?????	?????	?????	?????	?????	?????	?????	?????	?????	?????	?????	Max V [Fluorescence:485,528]
			?????	?????	?????	?????	?????	?????	?????	?????	?????	?????	?????	?????	R-Squared [Fluorescence:485,528]
			?????	?????	?????	?????	?????	?????	?????	?????	?????	?????	?????	?????	t at Max V [Fluorescence:485,528]
			?????	?????	?????	?????	?????	?????	?????	?????	?????	?????	?????	?????	Lagtime [Fluorescence:485,528]
		C	?????	?????	?????	?????	?????	?????	?????	?????	?????	?????	?????	?????	Max V [Fluorescence:485,528]
			?????	?????	?????	?????	?????	?????	?????	?????	?????	?????	?????	?????	R-Squared [Fluorescence:485,528]
			?????	?????	?????	?????	?????	?????	?????	?????	?????	?????	?????	?????	t at Max V [Fluorescence:485,528]
			?????	?????	?????	?????	?????	?????	?????	?????	?????	?????	?????	?????	Lagtime [Fluorescence:485,528]
		D	?????	?????	?????	?????	?????	?????	?????	?????	?????	?????	?????	?????	Max V [Fluorescence:485,528]
			?????	?????	?????	?????	?????	?????	?????	?????	?????	?????	?????	?????	R-Squared [Fluorescence:485,528]
			?????	?????	?????	?????	?????	?????	?????	?????	?????	?????	?????	?????	t at Max V [Fluorescence:485,528]
			?????	?????	?????	?????	?????	?????	?????	?????	?????	?????	?????	?????	Lagtime [Fluorescence:485,528]
		E	?????	?????	?????	?????	?????	?????	?????	?????	?????	?????	?????	?????	Max V [Fluorescence:485,528]
			?????	?????	?????	?????	?????	?????	?????	?????	?????	?????	?????	?????	R-Squared [Fluorescence:485,528]
			?????	?????	?????	?????	?????	?????	?????	?????	?????	?????	?????	?????	t at Max V [Fluorescence:485,528]
			?????	?????	?????	?????	?????	?????	?????	?????	?????	?????	?????	?????	Lagtime [Fluorescence:485,528]
		F	?????	?????	?????	?????	?????	?????	?????	?????	?????	?????	?????	?????	Max V [Fluorescence:485,528]
			?????	?????	?????	?????	?????	?????	?????	?????	?????	?????	?????	?????	R-Squared [Fluorescence:485,528]
			?????	?????	?????	?????	?????	?????	?????	?????	?????	?????	?????	?????	t at Max V [Fluorescence:485,528]
			?????	?????	?????	?????	?????	?????	?????	?????	?????	?????	?????	?????	Lagtime [Fluorescence:485,528]
		G	?????	?????	?????	?????	?????	?????	?????	?????	?????	?????	?????	?????	Max V [Fluorescence:485,528]
			?????	?????	?????	?????	?????	?????	?????	?????	?????	?????	?????	?????	R-Squared [Fluorescence:485,528]
			?????	?????	?????	?????	?????	?????	?????	?????	?????	?????	?????	?????	t at Max V [Fluorescence:485,528]
			?????	?????	?????	?????	?????	?????	?????	?????	?????	?????	?????	?????	Lagtime [Fluorescence:485,528]
		H	?????	?????	?????	?????	?????	?????	?????	?????	?????	?????	?????	?????	Max V [Fluorescence:485,528]
			?????	?????	?????	?????	?????	?????	?????	?????	?????	?????	?????	?????	R-Squared [Fluorescence:485,528]
			?????	?????	?????	?????	?????	?????	?????	?????	?????	?????	?????	?????	t at Max V [Fluorescence:485,528]
			?????	?????	?????	?????	?????	?????	?????	?????	?????	?????	?????	?????	Lagtime [Fluorescence:485,528]

## Sheet: Figure 2c
	Fitting Constants
	A	100
	Kd	8.73341
	n	7.67561
	SSR	0.287218
	[Cas12]	slope	Normalized Slope	Theoritical	Residual	Residual^2
	0		0	0
	10	57728	0.738266	0.738753	-0.000486687	2.36864e-07
	20	78194	1	0.998273	0.00172668	2.98143e-06
	50	59817	0.764982	0.999998	-0.235017	0.0552328
	100	46077	0.589265	1	-0.410735	0.168703
	200	58524	0.748446	1	-0.251554	0.0632793
					sum	0.287218
	[Cas12]			Theorital
	0			0
	2			1.22017e-05
	4			0.00248847
	6			0.0530806
	8			0.337766
	10			0.738753
	12			0.919748
	14			0.97397
	16			0.990501
	18			0.996132
	20			0.998273
	22			0.999168
	24			0.999573
	26			0.999769
	28			0.999869
	30			0.999923
	32			0.999953
	34			0.999971
	36			0.999981
	38			0.999987
	40			0.999992
	42			0.999994
	44			0.999996
	46			0.999997
	48			0.999998
	50			0.999998
	52			0.999999
	54			0.999999
	56			0.999999
	58			1
	60			1
	62			1
	64			1
	66			1
	68			1
	70			1
	72			1
	74			1
	76			1
	78			1
	80			1
	82			1
	84			1
	86			1
	88			1
	90			1
	92			1
	94			1
	96			1
	98			1
	100			1
	102			1
	104			1
	106			1
	108			1
	110			1
	112			1
	114			1
	116			1
	118			1
	120			1
	122			1
	124			1
	126			1
	128			1
	130			1
	132			1
	134			1
	136			1
	138			1
	140			1
	142			1
	144			1
	146			1
	148			1
	150			1
	152			1
	154			1
	156			1
	158			1
	160			1
	162			1
	164			1
	166			1
	168			1
	170			1
	172			1
	174			1
	176			1
	178			1
	180			1
	182			1
	184			1
	186			1
	188			1
	190			1
	192			1
	194			1
	196			1
	198			1
	200			1
?????

## Sheet: Figure 2d
	Software Version	3.10.06
	Experiment File Path:	C:\Users\Public\Documents\Experiments\Elizabeth Ajibode\AB project\6-9&10-23.xpt
	Protocol File Path:	C:\Users\Public\Documents\Protocols\Cas12.prt
	Plate Number	Plate 1
	Date	2023-06-09
	Time	16:48:00
	Reader Type:	Synergy H1
	Reader Serial Number:	2009301C
	Reading Type	Reader
	Procedure Details
	Plate Type	96 WELL PLATE (Use plate lid)
	Well Selection	Runtime
	Eject plate on completion
	Set Temperature	Setpoint 37°C
		Preheat before moving to next step
	Start Kinetic	Runtime 12:00:00 (HH:MM:SS), Interval 0:01:00, 721 Reads
	Shake	Double Orbital: 0:01 (MM:SS)
		Frequency: 282 cpm (3 mm)
	Read	Fluorescence
		Fluorescence Endpoint
		Full Plate
		Filter Set 1
		Excitation: 485, Emission: 528
		Optics: Top, Gain: 80
		Light Source: Xenon Flash, Lamp Energy: High
		Read Speed: Normal, Delay: 100 msec, Measurements/Data Point: 10
		Read Height: 7 mm
	End Kinetic
	Fluorescence:485,528
Time		Time (hr.)	T° Fluorescence:485,528	10 nM Cas12a+ 12.5 RNA + 1 nM DNA+ 100 nM Substrate	20 nM Cas12a+ 12.5 RNA + 1 nM DNA+ 100 nM Substrate	50 nM Cas12a+ 12.5 RNA + 1 nM DNA+ 100 nM Substrate	100 nM Cas12a+ 12.5 RNA + 1 nM DNA+ 100 nM Substrate	200 nM Cas12a+ 12.5 RNA + 100 nM Substrate	Substrate Only
00:00:02	0	0	36.9	333	289	140	27	317	0
00:01:02	1	0.0166667	37	240	236	231	59	370	0
00:02:02	2	0.0333333	37	288	286	285	165	456	0
00:03:02	3	0.05	37	288	240	342	166	446	0
00:04:02	4	0.0666667	37	298	243	390	191	432	0
00:05:02	5	0.0833333	37	276	246	390	144	447	0
00:06:02	6	0.1	37	271	222	407	134	458	0
00:07:02	7	0.116667	37	247	193	444	128	298	0
00:08:02	8	0.133333	37	244	195	459	98	271	0
00:09:02	9	0.15	37	283	183	495	108	287	0
00:10:02	10	0.166667	37	296	161	516	102	306	0
00:11:02	11	0.183333	37	298	187	500	138	321	0
00:12:02	12	0.2	36.9	322	160	593	151	336	0
00:13:02	13	0.216667	37	321	137	627	192	361	0
00:14:02	14	0.233333	37	272	138	639	226	406	0
00:15:02	15	0.25	37	303	131	646	285	447	0
00:16:02	16	0.266667	37	312	142	654	359	484	0
00:17:02	17	0.283333	36.9	321	152	734	417	542	0
00:18:02	18	0.3	36.9	285	97	736	483	574	0
00:19:02	19	0.316667	37	273	98	775	571	591	0
00:20:02	20	0.333333	37	276	98	777	645	671	0
00:21:02	21	0.35	37	323	162	829	753	710	0
00:22:02	22	0.366667	37	347	139	820	852	789	0
00:23:02	23	0.383333	37	356	159	848	952	843	0
00:24:02	24	0.4	36.9	397	187	912	1013	976	0
00:25:02	25	0.416667	37	418	206	918	1128	1037	0
00:26:02	26	0.433333	37	487	239	971	1265	1127	0
00:27:02	27	0.45	37	486	250	1009	1374	1208	0
00:28:02	28	0.466667	37	500	276	1055	1471	1329	0
00:29:02	29	0.483333	37	553	356	1069	1603	1406	0
00:30:02	30	0.5	37	549	330	1086	1716	1514	0
00:31:02	31	0.516667	37	585	363	1166	1895	1586	0
00:32:02	32	0.533333	37	555	366	1194	1966	1724	0
00:33:02	33	0.55	37	545	364	1268	2138	1823	0
00:34:02	34	0.566667	37	525	392	1277	2318	1947	0
00:35:02	35	0.583333	37	485	275	1359	2445	2070	0
00:36:02	36	0.6	37	393	249	1368	2587	2222	0
00:37:02	37	0.616667	37	311	197	1378	2792	2362	0
00:38:02	38	0.633333	37	231	156	1436	2979	2486	0
00:39:02	39	0.65	37	201	123	1465	3180	2641	0
00:40:02	40	0.666667	37	81	16	1483	3338	2744	0
00:41:02	41	0.683333	37	69	58	1482	3503	2908	0
00:42:02	42	0.7	37	70	9	1458	3724	3064	0
00:43:02	43	0.716667	37	80	1	1507	3922	3202	0
00:44:02	44	0.733333	37	74	-14	1490	4175	3374	0
00:45:02	45	0.75	37	67	-4	1476	4406	3534	0
00:46:02	46	0.766667	37	84	4	1434	4622	3657	0
00:47:02	47	0.783333	37	30	-44	1437	4801	3829	0
00:48:02	48	0.8	37	12	-32	1372	5090	4010	0
00:49:02	49	0.816667	37	22	-11	1353	5302	4189	0
00:50:02	50	0.833333	37	20	33	1379	5503	4311	0
00:51:02	51	0.85	37	29	50	1442	5706	4469	0
00:52:02	52	0.866667	37	34	83	1513	5930	4717	0
00:53:02	53	0.883333	37	75	43	1564	6067	4812	0
00:54:02	54	0.9	37	140	113	1595	6233	5024	0
00:55:02	55	0.916667	37	105	48	1697	6230	5070	0
00:56:02	56	0.933333	37	100	40	1707	6342	5173	0
00:57:02	57	0.95	37	101	54	1790	6495	5280	0
00:58:02	58	0.966667	36.9	74	61	1801	6679	5349	0
00:59:02	59	0.983333	37	76	45	1826	6987	5378	0
01:00:02	60	1	37	82	45	1839	7373	5227	0
01:01:02	61	1.01667	37	75	37	1882	7723	5201	0
01:02:02	62	1.03333	37	80	47	1956	8222	5370	0
01:03:02	63	1.05	37	69	86	1998	8482	5847	0
01:04:02	64	1.06667	37	86	77	2020	8644	6405	0
01:05:02	65	1.08333	37	98	94	2007	8893	6973	0
01:06:02	66	1.1	37	90	37	2095	9097	7476	0
01:07:02	67	1.11667	36.9	130	94	2101	9319	7913	0
01:08:02	68	1.13333	37	115	71	2115	9480	8250	0
01:09:02	69	1.15	37	77	65	2181	9665	8604	0
01:10:02	70	1.16667	37	88	49	2195	9858	8845	0
01:11:02	71	1.18333	37	94	73	2241	9977	9039	0
01:12:02	72	1.2	37	139	116	2299	10085	9220	0
01:13:02	73	1.21667	36.9	120	70	2275	10218	9313	0
01:14:02	74	1.23333	37	125	97	2335	10278	9435	0
01:15:02	75	1.25	37	148	121	2377	10519	9625	0
01:16:02	76	1.26667	37	138	88	2408	10701	9727	0
01:17:02	77	1.28333	37	152	102	2452	10755	9821	0
01:18:02	78	1.3	37	145	103	2490	10839	10001	0
01:19:02	79	1.31667	37	127	115	2513	10993	10191	0
01:20:02	80	1.33333	37	121	103	2548	11032	10342	0
01:21:02	81	1.35	37	137	125	2562	11271	10447	0
01:22:02	82	1.36667	37	161	128	2672	11450	10635	0
01:23:02	83	1.38333	37	134	96	2672	11584	10769	0
01:24:02	84	1.4	37	114	99	2702	11670	11027	0
01:25:02	85	1.41667	37	159	125	2733	11837	11086	0
01:26:02	86	1.43333	37	123	115	2769	11975	11239	0
01:27:02	87	1.45	37	137	122	2824	12112	11437	0
01:28:02	88	1.46667	37	155	130	2843	12259	11616	0
01:29:02	89	1.48333	37	154	134	2885	12409	11820	0
01:30:02	90	1.5	37	132	116	2887	12470	11950	0
01:31:02	91	1.51667	37	144	200	2997	12693	12066	0
01:32:02	92	1.53333	37	148	135	2993	12729	12287	0
01:33:02	93	1.55	37	163	190	3042	12910	12431	0
01:34:02	94	1.56667	37	143	151	3108	13110	12643	0
01:35:02	95	1.58333	37	151	173	3156	13224	12760	0
01:36:02	96	1.6	37	179	148	3147	13293	12883	0
01:37:02	97	1.61667	37	157	186	3220	13488	13029	0
01:38:02	98	1.63333	37	168	175	3265	13693	13234	0
01:39:02	99	1.65	37	175	199	3292	13759	13368	0
01:40:02	100	1.66667	37	169	190	3373	13841	13491	0
01:41:02	101	1.68333	37	142	166	3379	13976	13616	0
01:42:02	102	1.7	37	145	167	3425	14140	13812	0
01:43:02	103	1.71667	37	161	185	3477	14320	13984	0
01:44:02	104	1.73333	37	156	190	3539	14448	14033	0
01:45:02	105	1.75	37	195	202	3568	14509	14272	0
01:46:02	106	1.76667	37	137	170	3564	14711	14372	0
01:47:02	107	1.78333	37	140	201	3647	14880	14491	0
01:48:02	108	1.8	37	168	221	3678	14887	14562	0
01:49:02	109	1.81667	37	152	197	3742	15074	14812	0
01:50:02	110	1.83333	37	155	189	3771	15238	14817	0
01:51:02	111	1.85	37	155	209	3831	15364	14985	0
01:52:02	112	1.86667	37	177	206	3867	15388	15226	0
01:53:02	113	1.88333	37	186	230	3928	15674	15293	0
01:54:02	114	1.9	37	170	224	3930	15687	15435	0
01:55:02	115	1.91667	37	134	195	4009	15703	15617	0
01:56:02	116	1.93333	37	170	206	4027	15996	15580	0
01:57:02	117	1.95	37	188	212	4069	16051	15860	0
01:58:02	118	1.96667	37	163	248	4136	16238	15957	0
01:59:02	119	1.98333	37	156	208	4166	16299	16059	0
02:00:02	120	2	37	145	217	4212	16438	16228	0
02:01:02	121	2.01667	37	156	250	4237	16700	16330	0
02:02:02	122	2.03333	37	153	216	4271	16671	16560	0
02:03:02	123	2.05	37	132	245	4364	16752	16440	0
02:04:02	124	2.06667	37	159	235	4406	16922	16782	0
02:05:02	125	2.08333	37	121	203	4451	17024	16778	0
02:06:02	126	2.1	37	159	232	4475	17132	16860	0
02:07:02	127	2.11667	37	170	249	4475	17204	17043	0
02:08:02	128	2.13333	37	160	207	4577	17357	17133	0
02:09:02	129	2.15	37	144	256	4578	17379	17159	0
02:10:02	130	2.16667	37	155	242	4666	17483	17366	0
02:11:02	131	2.18333	37	163	251	4637	17594	17407	0
02:12:02	132	2.2	37	148	239	4742	17713	17602	0
02:13:02	133	2.21667	37	152	246	4763	17775	17630	0
02:14:02	134	2.23333	37	177	244	4800	17873	17820	0
02:15:02	135	2.25	37	109	241	4923	17891	17883	0
02:16:02	136	2.26667	37	126	239	4841	18093	17889	0
02:17:02	137	2.28333	37	145	249	4938	18086	17999	0
02:18:02	138	2.3	37	151	267	4966	18168	18166	0
02:19:02	139	2.31667	37	149	290	4979	18348	18171	0
02:20:02	140	2.33333	37	135	235	5042	18452	18376	0
02:21:02	141	2.35	36.9	141	253	5065	18484	18417	0
02:22:02	142	2.36667	37	159	269	5135	18630	18529	0
02:23:02	143	2.38333	37	192	294	5194	18743	18669	0
02:24:02	144	2.4	37	156	266	5186	18830	18689	0
02:25:02	145	2.41667	37	131	265	5250	18882	18742	0
02:26:02	146	2.43333	37	163	288	5303	18931	18874	0
02:27:02	147	2.45	37	146	265	5297	19065	19022	0
02:28:02	148	2.46667	36.9	183	304	5330	19156	19012	0
02:29:02	149	2.48333	37	141	247	5373	19090	19110	0
02:30:02	150	2.5	37	144	286	5428	19368	19149	0
02:31:02	151	2.51667	37	192	268	5482	19278	19382	0
02:32:02	152	2.53333	37	130	266	5496	19452	19491	0
02:33:02	153	2.55	37	125	252	5596	19546	19461	0
02:34:02	154	2.56667	37	171	267	5563	19439	19504	0
02:35:02	155	2.58333	37	172	294	5653	19555	19709	0
02:36:02	156	2.6	37	140	262	5665	19672	19788	0
02:37:02	157	2.61667	37	191	318	5700	19755	19805	0
02:38:02	158	2.63333	37	135	288	5772	19846	19866	0
02:39:02	159	2.65	37	129	272	5810	19885	19877	0
02:40:02	160	2.66667	37	158	296	5804	19860	20001	0
02:41:02	161	2.68333	37	177	293	5922	20054	20179	0
02:42:02	162	2.7	37	119	289	5932	20074	20246	0
02:43:02	163	2.71667	37	151	323	5955	20163	20229	0
02:44:02	164	2.73333	37	157	333	6020	20223	20314	0
02:45:02	165	2.75	37	159	320	6047	20209	20409	0
02:46:02	166	2.76667	37	142	297	6079	20187	20534	0
02:47:02	167	2.78333	37	142	342	6114	20424	20550	0
02:48:02	168	2.8	37	123	291	6161	20501	20651	0
02:49:02	169	2.81667	37	131	341	6245	20438	20679	0
02:50:02	170	2.83333	37	155	352	6228	20397	20809	0
02:51:02	171	2.85	37	143	299	6296	20501	20789	0
02:52:02	172	2.86667	37	145	326	6282	20599	20773	0
02:53:02	173	2.88333	37	148	316	6399	20717	20901	0
02:54:02	174	2.9	37	141	323	6409	20804	21049	0
02:55:02	175	2.91667	37	135	285	6446	20764	21135	0
02:56:02	176	2.93333	37	176	359	6504	20936	21066	0
02:57:02	177	2.95	37	154	347	6514	20917	21219	0
02:58:02	178	2.96667	37	153	358	6599	20871	21204	0
02:59:02	179	2.98333	37	160	348	6563	20841	21286	0
03:00:02	180	3	37	142	325	6607	21007	21376	0
03:01:02	181	3.01667	37	153	332	6648	20978	21474	0
03:02:02	182	3.03333	37	145	349	6657	20991	21426	0
03:03:02	183	3.05	37	126	322	6686	21073	21564	0
03:04:02	184	3.06667	37	137	340	6732	21169	21585	0
03:05:02	185	3.08333	37	152	318	6795	21088	21597	0
03:06:02	186	3.1	37	149	368	6847	21195	21651	0
03:07:02	187	3.11667	37	162	351	6851	21189	21642	0
03:08:02	188	3.13333	37	149	343	6925	21315	21756	0
03:09:02	189	3.15	37	153	381	7020	21298	21862	0
03:10:02	190	3.16667	37	143	326	6965	21367	21848	0
03:11:02	191	3.18333	37	128	335	7052	21346	21885	0
03:12:02	192	3.2	37	142	351	7033	21437	21989	0
03:13:02	193	3.21667	37	154	364	7108	21537	21934	0
03:14:02	194	3.23333	37	180	347	7157	21498	22094	0
03:15:02	195	3.25	37	162	372	7179	21557	22124	0
03:16:02	196	3.26667	37	150	350	7186	21525	22052	0
03:17:02	197	3.28333	37	118	332	7212	21510	22150	0
03:18:02	198	3.3	37	131	360	7278	21684	22266	0
03:19:02	199	3.31667	37	161	384	7314	21660	22292	0
03:20:02	200	3.33333	37	115	337	7328	21656	22312	0
03:21:02	201	3.35	37	161	360	7434	21815	22505	0
03:22:02	202	3.36667	37	152	365	7456	21790	22474	0
03:23:02	203	3.38333	37	122	333	7482	21744	22457	0
03:24:02	204	3.4	37	136	373	7530	21833	22384	0
03:25:02	205	3.41667	37	145	353	7484	21782	22566	0
03:26:02	206	3.43333	37	136	357	7522	21869	22561	0
03:27:02	207	3.45	37	131	373	7581	21874	22664	0
03:28:02	208	3.46667	37	150	381	7618	22013	22721	0
03:29:02	209	3.48333	37	168	365	7664	21925	22677	0
03:30:02	210	3.5	37	162	372	7762	21835	22801	0
03:31:02	211	3.51667	37	149	367	7764	22001	22879	0
03:32:02	212	3.53333	37	126	402	7768	21906	22839	0
03:33:02	213	3.55	37	159	377	7839	21987	22777	0
03:34:02	214	3.56667	37	142	395	7834	22106	22907	0
03:35:02	215	3.58333	37	161	419	7927	22089	22846	0
03:36:02	216	3.6	37	148	386	7936	22190	22980	0
03:37:02	217	3.61667	37	150	413	7977	22173	22980	0
03:38:02	218	3.63333	37	146	371	7951	22252	23075	0
03:39:02	219	3.65	37	148	390	8003	22132	23010	0
03:40:02	220	3.66667	37	124	407	8123	22227	23038	0
03:41:02	221	3.68333	37	81	381	8120	22177	23087	0
03:42:02	222	3.7	37	143	407	8092	22293	23211	0
03:43:02	223	3.71667	37	133	406	8189	22284	23173	0
03:44:02	224	3.73333	37	155	402	8223	22288	23163	0
03:45:02	225	3.75	37	146	396	8228	22236	23249	0
03:46:02	226	3.76667	37	159	398	8228	22319	23274	0
03:47:02	227	3.78333	37	141	411	8315	22339	23373	0
03:48:02	228	3.8	37	182	423	8312	22348	23410	0
03:49:02	229	3.81667	37	135	390	8352	22406	23443	0
03:50:02	230	3.83333	37	152	439	8405	22360	23434	0
03:51:02	231	3.85	37	135	409	8452	22301	23460	0
03:52:02	232	3.86667	37	145	462	8489	22481	23419	0
03:53:02	233	3.88333	37	111	376	8553	22483	23535	0
03:54:02	234	3.9	37	145	412	8557	22450	23601	0
03:55:02	235	3.91667	37	176	456	8573	22491	23549	0
03:56:02	236	3.93333	37	149	421	8645	22546	23605	0
03:57:02	237	3.95	37	119	438	8633	22572	23563	0
03:58:02	238	3.96667	37	149	456	8706	22402	23671	0
03:59:02	239	3.98333	37	156	442	8687	22410	23645	0
04:00:02	240	4	37	171	439	8784	22588	23561	0
04:01:02	241	4.01667	37	168	452	8769	22432	23677	0
04:02:02	242	4.03333	37	136	463	8807	22547	23750	0
04:03:02	243	4.05	37	125	383	8863	22516	23823	0
04:04:02	244	4.06667	37	155	463	8944	22501	23721	0
04:05:02	245	4.08333	37	171	445	8911	22578	23755	0
04:06:02	246	4.1	37	109	474	8963	22635	23657	0
04:07:02	247	4.11667	37	133	461	9034	22602	23778	0
04:08:02	248	4.13333	36.9	147	447	9102	22550	23849	0
04:09:02	249	4.15	37	153	477	9107	22602	23917	0
04:10:02	250	4.16667	37	171	484	9069	22592	24021	0
04:11:02	251	4.18333	37	160	458	9133	22749	23900	0
04:12:02	252	4.2	37	147	456	9192	22682	23937	0
04:13:02	253	4.21667	37	125	469	9192	22740	24013	0
04:14:02	254	4.23333	37	131	466	9236	22642	23936	0
04:15:02	255	4.25	37	155	478	9274	22799	23975	0
04:16:02	256	4.26667	37	111	461	9309	22708	23972	0
04:17:02	257	4.28333	37	134	464	9290	22779	24026	0
04:18:02	258	4.3	37	145	459	9362	22714	24044	0
04:19:02	259	4.31667	37	105	449	9350	22670	24066	0
04:20:02	260	4.33333	37	108	492	9483	22595	23970	0
04:21:02	261	4.35	37	170	496	9468	22835	24051	0
04:22:02	262	4.36667	37	116	470	9496	22640	24117	0
04:23:02	263	4.38333	37	161	489	9517	22681	24069	0
04:24:02	264	4.4	37	140	486	9574	22678	24125	0
04:25:02	265	4.41667	37	140	493	9619	22747	24188	0
04:26:02	266	4.43333	37	132	493	9593	22761	24114	0
04:27:02	267	4.45	37	98	466	9665	22780	24192	0
04:28:02	268	4.46667	37	154	480	9682	22732	24170	0
04:29:02	269	4.48333	37	95	450	9701	22711	24253	0
04:30:02	270	4.5	37	133	491	9763	22872	24134	0
04:31:02	271	4.51667	37	159	509	9821	22809	24167	0
04:32:02	272	4.53333	37	137	475	9797	22921	24197	0
04:33:02	273	4.55	37	123	514	9840	22816	24184	0
04:34:02	274	4.56667	37	120	474	9907	22767	24196	0
04:35:02	275	4.58333	37	120	513	9816	22834	24204	0
04:36:02	276	4.6	37	108	499	9939	22904	24254	0
04:37:02	277	4.61667	37	136	487	9989	22814	24286	0
04:38:02	278	4.63333	37	144	519	10000	22808	24158	0
04:39:02	279	4.65	37	117	531	10057	22788	24260	0
04:40:02	280	4.66667	37	122	492	10112	22962	24300	0
04:41:02	281	4.68333	37	130	533	10049	22885	24275	0
04:42:02	282	4.7	37	141	529	10104	22884	24237	0
04:43:02	283	4.71667	37	154	506	10151	22816	24379	0
04:44:02	284	4.73333	37	131	549	10150	22785	24327	0
04:45:02	285	4.75	37	165	548	10168	22731	24311	0
04:46:02	286	4.76667	37	138	538	10222	22838	24343	0
04:47:02	287	4.78333	37	150	511	10308	22748	24377	0
04:48:02	288	4.8	37	148	546	10237	22827	24342	0
04:49:02	289	4.81667	37	117	513	10371	22908	24329	0
04:50:02	290	4.83333	37	149	527	10406	22759	24352	0
04:51:02	291	4.85	37	148	537	10408	22827	24376	0
04:52:02	292	4.86667	37	167	536	10415	22781	24520	0
04:53:02	293	4.88333	37	145	539	10448	22835	24278	0
04:54:02	294	4.9	37	155	560	10463	22933	24400	0
04:55:02	295	4.91667	37	126	533	10591	22743	24430	0
04:56:02	296	4.93333	37	162	546	10534	22785	24388	0
04:57:02	297	4.95	37	148	563	10632	22829	24455	0
04:58:02	298	4.96667	37	133	560	10635	22974	24421	0
04:59:02	299	4.98333	37.1	172	552	10695	22801	24350	0
05:00:02	300	5	37	176	564	10719	22862	24410	0
05:01:02	301	5.01667	37	183	582	10657	22761	24416	0
05:02:02	302	5.03333	37	149	553	10737	22784	24398	0
05:03:02	303	5.05	37	122	545	10718	22796	24422	0
05:04:02	304	5.06667	37	133	542	10753	22839	24439	0
05:05:02	305	5.08333	37	151	535	10846	22856	24387	0
05:06:02	306	5.1	37	109	530	10881	22863	24384	0
05:07:02	307	5.11667	37	139	562	10860	22816	24497	0
05:08:02	308	5.13333	37	149	571	11010	22827	24442	0
05:09:02	309	5.15	37	155	587	10992	22851	24402	0
05:10:02	310	5.16667	37	142	578	10969	22786	24433	0
05:11:02	311	5.18333	37	155	555	10932	22861	24561	0
05:12:02	312	5.2	37	138	595	10982	22755	24341	0
05:13:02	313	5.21667	37	139	602	11043	22797	24299	0
05:14:02	314	5.23333	37	132	586	11017	22900	24430	0
05:15:02	315	5.25	37	148	572	11044	22799	24409	0
05:16:02	316	5.26667	37	172	576	11158	22785	24573	0
05:17:02	317	5.28333	37	144	577	11159	22857	24383	0
05:18:02	318	5.3	37	119	579	11185	22730	24441	0
05:19:02	319	5.31667	37	175	603	11214	22823	24469	0
05:20:02	320	5.33333	37	120	565	11199	22782	24465	0
05:21:02	321	5.35	37	123	571	11282	22867	24486	0
05:22:02	322	5.36667	37	141	595	11291	22785	24442	0
05:23:02	323	5.38333	37	111	560	11370	22837	24456	0
05:24:02	324	5.4	37	135	579	11352	22796	24405	0
05:25:02	325	5.41667	37	149	578	11422	22867	24364	0
05:26:02	326	5.43333	37	140	618	11405	22865	24443	0
05:27:02	327	5.45	37	156	610	11413	22821	24433	0
05:28:02	328	5.46667	37	147	622	11512	22857	24623	0
05:29:02	329	5.48333	37	146	609	11484	22822	24390	0
05:30:02	330	5.5	37	157	610	11549	22848	24447	0
05:31:02	331	5.51667	37.1	150	615	11574	22777	24526	0
05:32:02	332	5.53333	37	135	607	11530	22786	24526	0
05:33:02	333	5.55	37	133	636	11628	22762	24464	0
05:34:02	334	5.56667	37	149	628	11637	22948	24468	0
05:35:02	335	5.58333	37	123	630	11639	22772	24555	0
05:36:02	336	5.6	37	166	612	11750	22859	24498	0
05:37:02	337	5.61667	37	161	608	11734	22671	24530	0
05:38:02	338	5.63333	37	143	610	11818	22768	24472	0
05:39:02	339	5.65	37	155	646	11823	22773	24473	0
05:40:02	340	5.66667	37	139	588	11780	22744	24490	0
05:41:02	341	5.68333	37.1	146	647	11785	22693	24430	0
05:42:02	342	5.7	37	135	626	11954	22725	24417	0
05:43:02	343	5.71667	37	117	606	11820	22712	24615	0
05:44:02	344	5.73333	37	174	654	11903	22862	24567	0
05:45:02	345	5.75	37	158	645	11930	22801	24361	0
05:46:02	346	5.76667	37	124	621	11976	22757	24437	0
05:47:02	347	5.78333	37	139	652	11994	22773	24486	0
05:48:02	348	5.8	37	164	661	11990	22764	24315	0
05:49:02	349	5.81667	37	157	637	12023	22869	24402	0
05:50:02	350	5.83333	37	127	613	12071	22885	24381	0
05:51:02	351	5.85	37	161	649	12020	22727	24525	0
05:52:02	352	5.86667	37	139	656	12167	22767	24446	0
05:53:02	353	5.88333	37	105	635	12125	22644	24402	0
05:54:02	354	5.9	37	132	656	12122	22735	24366	0
05:55:02	355	5.91667	37	141	660	12202	22687	24402	0
05:56:02	356	5.93333	37	164	667	12233	22618	24314	0
05:57:02	357	5.95	37	112	666	12239	22754	24409	0
05:58:02	358	5.96667	37	137	670	12174	22690	24412	0
05:59:02	359	5.98333	37	163	672	12315	22546	24427	0
06:00:02	360	6	37	124	657	12292	22714	24417	0
06:01:02	361	6.01667	37	147	641	12308	22769	24400	0
06:02:02	362	6.03333	37	131	679	12444	22828	24534	0
06:03:02	363	6.05	37	139	692	12464	22655	24358	0
06:04:02	364	6.06667	37	130	643	12354	22650	24448	0
06:05:02	365	6.08333	37	122	632	12351	22552	24473	0
06:06:02	366	6.1	37	132	673	12421	22727	24372	0
06:07:02	367	6.11667	37	129	673	12496	22696	24280	0
06:08:02	368	6.13333	37	148	669	12606	22602	24371	0
06:09:02	369	6.15	37	126	666	12487	22755	24348	0
06:10:02	370	6.16667	37	121	674	12515	22808	24496	0
06:11:02	371	6.18333	37	132	639	12581	22624	24291	0
06:12:02	372	6.2	37	130	688	12652	22692	24418	0
06:13:02	373	6.21667	37	124	665	12657	22694	24332	0
06:14:02	374	6.23333	37	103	695	12757	22616	24317	0
06:15:02	375	6.25	37	114	651	12737	22665	24399	0
06:16:02	376	6.26667	37	160	706	12783	22636	24273	0
06:17:02	377	6.28333	37	122	687	12700	22586	24395	0
06:18:02	378	6.3	37	100	681	12763	22640	24299	0
06:19:02	379	6.31667	37	131	687	12865	22643	24341	0
06:20:02	380	6.33333	37	170	710	12854	22649	24296	0
06:21:02	381	6.35	37	123	737	12879	22563	24374	0
06:22:02	382	6.36667	37	134	676	12890	22680	24390	0
06:23:02	383	6.38333	37	146	723	12915	22687	24260	0
06:24:02	384	6.4	37	117	689	12906	22602	24372	0
06:25:02	385	6.41667	37	135	684	12930	22769	24305	0
06:26:02	386	6.43333	37	148	691	13005	22519	24354	0
06:27:02	387	6.45	37	140	725	13028	22640	24240	0
06:28:02	388	6.46667	37	117	720	12971	22704	24241	0
06:29:02	389	6.48333	37	126	705	13040	22590	24307	0
06:30:02	390	6.5	37	120	706	13109	22666	24442	0
06:31:02	391	6.51667	37	168	732	13121	22617	24393	0
06:32:02	392	6.53333	37	120	699	13095	22607	24225	0
06:33:02	393	6.55	37	118	698	13124	22587	24422	0
06:34:02	394	6.56667	37	129	714	13145	22586	24404	0
06:35:02	395	6.58333	37	162	719	13225	22601	24380	0
06:36:02	396	6.6	37	140	718	13149	22702	24254	0
06:37:02	397	6.61667	37	143	728	13259	22451	24360	0
06:38:02	398	6.63333	37	149	739	13205	22563	24324	0
06:39:02	399	6.65	37	147	759	13226	22506	24291	0
06:40:02	400	6.66667	37.1	114	703	13339	22535	24245	0
06:41:02	401	6.68333	37	132	736	13321	22643	24478	0
06:42:02	402	6.7	37	133	751	13363	22519	24363	0
06:43:02	403	6.71667	37	123	727	13376	22714	24281	0
06:44:02	404	6.73333	37	134	752	13430	22562	24339	0
06:45:02	405	6.75	37	160	775	13435	22595	24424	0
06:46:02	406	6.76667	37.1	128	745	13495	22649	24421	0
06:47:02	407	6.78333	37	140	781	13499	22431	24406	0
06:48:02	408	6.8	37	115	734	13529	22507	24469	0
06:49:02	409	6.81667	37	162	768	13522	22579	24401	0
06:50:02	410	6.83333	37	118	752	13505	22566	24235	0
06:51:02	411	6.85	37	135	785	13622	22496	24433	0
06:52:02	412	6.86667	37	134	755	13562	22618	24301	0
06:53:02	413	6.88333	37	130	785	13641	22460	24317	0
06:54:02	414	6.9	37	164	790	13603	22502	24252	0
06:55:02	415	6.91667	37	131	771	13685	22605	24267	0
06:56:02	416	6.93333	37	149	756	13670	22579	24306	0
06:57:02	417	6.95	36.9	122	745	13703	22537	24364	0
06:58:02	418	6.96667	37	161	788	13715	22544	24237	0
06:59:02	419	6.98333	37	148	782	13741	22644	24455	0
07:00:02	420	7	37	118	729	13779	22515	24053	0
07:01:02	421	7.01667	37	127	806	13798	22525	24213	0
07:02:02	422	7.03333	37	146	787	13843	22393	24344	0
07:03:02	423	7.05	37	143	780	13875	22547	24270	0
07:04:02	424	7.06667	37	125	784	13840	22430	24363	0
07:05:02	425	7.08333	37	109	754	13858	22458	24309	0
07:06:02	426	7.1	37	110	762	13936	22446	24264	0
07:07:02	427	7.11667	37	126	761	13866	22497	24231	0
07:08:02	428	7.13333	37	126	752	13948	22407	24177	0
07:09:02	429	7.15	37	110	788	13886	22524	24210	0
07:10:02	430	7.16667	36.9	163	796	14064	22515	24258	0
07:11:02	431	7.18333	37	130	784	13978	22464	24261	0
07:12:02	432	7.2	37	127	768	14009	22493	24248	0
07:13:02	433	7.21667	37	124	819	14068	22528	24313	0
07:14:02	434	7.23333	37	122	791	14069	22479	24279	0
07:15:02	435	7.25	37	121	797	14096	22451	24272	0
07:16:02	436	7.26667	36.9	121	812	14114	22327	24223	0
07:17:02	437	7.28333	37	151	804	14119	22329	24185	0
07:18:02	438	7.3	37	137	823	14158	22448	24240	0
07:19:02	439	7.31667	37	139	785	14161	22441	24158	0
07:20:02	440	7.33333	37	132	811	14213	22453	24234	0
07:21:02	441	7.35	37	151	800	14181	22348	24155	0
07:22:02	442	7.36667	37	134	805	14293	22391	24271	0
07:23:02	443	7.38333	37	137	818	14297	22318	24221	0
07:24:02	444	7.4	37	132	809	14295	22371	24245	0
07:25:02	445	7.41667	37	136	784	14263	22390	24113	0
07:26:02	446	7.43333	37	152	834	14211	22300	24221	0
07:27:02	447	7.45	37	145	829	14257	22491	24128	0
07:28:02	448	7.46667	37	128	815	14412	22398	24095	0
07:29:02	449	7.48333	37	165	837	14365	22444	24194	0
07:30:02	450	7.5	37	148	810	14445	22446	24154	0
07:31:02	451	7.51667	37	153	831	14451	22406	24133	0
07:32:02	452	7.53333	37	129	864	14375	22340	23975	0
07:33:02	453	7.55	37	115	828	14420	22363	24116	0
07:34:02	454	7.56667	37	122	833	14433	22352	24030	0
07:35:02	455	7.58333	37	166	838	14397	22345	24126	0
07:36:02	456	7.6	37	127	826	14585	22339	24143	0
07:37:02	457	7.61667	37	135	827	14568	22261	24118	0
07:38:02	458	7.63333	37	175	867	14587	22347	24163	0
07:39:02	459	7.65	37	142	852	14589	22381	24127	0
07:40:02	460	7.66667	37	154	851	14580	22382	24045	0
07:41:02	461	7.68333	37	137	833	14568	22209	24137	0
07:42:02	462	7.7	37	128	859	14636	22263	24216	0
07:43:02	463	7.71667	37	150	848	14622	22246	23969	0
07:44:02	464	7.73333	37	122	861	14572	22231	24060	0
07:45:02	465	7.75	37	133	857	14705	22287	24082	0
07:46:02	466	7.76667	37	152	861	14668	22398	24141	0
07:47:02	467	7.78333	36.9	113	862	14754	22246	24089	0
07:48:02	468	7.8	37	125	849	14769	22296	24173	0
07:49:02	469	7.81667	37	126	874	14749	22141	24013	0
07:50:02	470	7.83333	37	107	833	14753	22299	24136	0
07:51:02	471	7.85	37	131	851	14811	22235	24066	0
07:52:02	472	7.86667	37	150	869	14792	22280	24059	0
07:53:02	473	7.88333	37	128	874	14875	22210	24144	0
07:54:02	474	7.9	37	140	877	14864	22326	24086	0
07:55:02	475	7.91667	37	137	859	14775	22269	24070	0
07:56:02	476	7.93333	37	113	876	14847	22367	24090	0
07:57:02	477	7.95	37	125	856	14792	22424	24227	0
07:58:02	478	7.96667	37	117	859	14808	22266	24030	0
07:59:02	479	7.98333	37	140	902	14990	22175	24011	0
08:00:02	480	8	37	133	859	14904	22130	24132	0
08:01:02	481	8.01667	37	162	871	14901	22207	23979	0
08:02:02	482	8.03333	37	144	875	14970	22288	24051	0
08:03:02	483	8.05	37	126	861	15050	22189	24142	0
08:04:02	484	8.06667	37	159	871	14973	22148	23953	0
08:05:02	485	8.08333	37	141	860	15065	22237	24034	0
08:06:02	486	8.1	37	113	891	15009	22230	24073	0
08:07:02	487	8.11667	37	117	907	15103	22147	24077	0
08:08:02	488	8.13333	37	140	913	15143	22249	24161	0
08:09:02	489	8.15	37	87	888	15120	22201	24066	0
08:10:02	490	8.16667	37	132	920	15131	22211	24026	0
08:11:02	491	8.18333	37	135	889	15137	22248	24030	0
08:12:02	492	8.2	36.9	100	854	15185	22247	24064	0
08:13:02	493	8.21667	37	131	886	15235	22209	23941	0
08:14:02	494	8.23333	37	151	914	15221	22283	23999	0
08:15:02	495	8.25	37	118	897	15208	22165	24088	0
08:16:02	496	8.26667	37	139	899	15219	22278	24018	0
08:17:02	497	8.28333	37	119	907	15214	22273	24088	0
08:18:02	498	8.3	36.9	108	910	15245	22227	24011	0
08:19:02	499	8.31667	37	144	919	15310	22275	23927	0
08:20:02	500	8.33333	37	108	916	15335	22086	23973	0
08:21:02	501	8.35	37	143	930	15397	22200	23997	0
08:22:02	502	8.36667	37	95	884	15321	22092	23979	0
08:23:02	503	8.38333	37	100	920	15319	22092	23966	0
08:24:02	504	8.4	37	116	938	15381	22128	23997	0
08:25:02	505	8.41667	37	146	902	15378	22150	24050	0
08:26:02	506	8.43333	37	111	900	15394	22121	24002	0
08:27:02	507	8.45	37	130	904	15470	22100	24012	0
08:28:02	508	8.46667	37	122	946	15434	22150	23946	0
08:29:02	509	8.48333	37	132	927	15595	22099	23982	0
08:30:02	510	8.5	37	129	919	15454	22145	23861	0
08:31:02	511	8.51667	37	132	953	15574	22160	23859	0
08:32:02	512	8.53333	37	81	910	15445	22050	23941	0
08:33:02	513	8.55	37	138	949	15506	22129	23841	0
08:34:02	514	8.56667	37	124	935	15565	22168	23983	0
08:35:02	515	8.58333	37	118	907	15612	22105	23928	0
08:36:02	516	8.6	37	113	935	15578	22067	24124	0
08:37:02	517	8.61667	37	130	929	15597	22081	23828	0
08:38:02	518	8.63333	37	122	920	15631	22144	24009	0
08:39:02	519	8.65	37	144	951	15669	22119	24014	0
08:40:02	520	8.66667	37	117	934	15672	22186	24019	0
08:41:02	521	8.68333	37	111	933	15667	22079	24003	0
08:42:02	522	8.7	37	133	936	15725	22001	23940	0
08:43:02	523	8.71667	37	102	984	15690	22170	23960	0
08:44:02	524	8.73333	37	125	979	15650	22036	23983	0
08:45:02	525	8.75	37	136	979	15804	22078	23943	0
08:46:02	526	8.76667	36.9	114	940	15766	22039	23801	0
08:47:02	527	8.78333	37	115	959	15815	22075	23814	0
08:48:02	528	8.8	37	120	968	15704	21949	23875	0
08:49:02	529	8.81667	37	111	960	15859	22045	23979	0
08:50:02	530	8.83333	37	113	958	15737	22024	23824	0
08:51:02	531	8.85	37	128	994	15888	21970	23965	0
08:52:02	532	8.86667	37	133	955	15861	22075	23897	0
08:53:02	533	8.88333	37	132	975	15902	22072	23937	0
08:54:02	534	8.9	37	112	967	15819	22061	23961	0
08:55:02	535	8.91667	37	104	971	15925	22092	23942	0
08:56:02	536	8.93333	37	88	936	15870	22052	23824	0
08:57:02	537	8.95	37	162	985	15911	21977	23890	0
08:58:02	538	8.96667	37	118	986	16094	21910	23732	0
08:59:02	539	8.98333	37	115	969	15890	21949	23731	0
09:00:02	540	9	37	121	962	15927	21964	23796	0
09:01:02	541	9.01667	37	111	979	16076	21971	23665	0
09:02:02	542	9.03333	37	123	1013	16040	21992	23827	0
09:03:02	543	9.05	37	89	949	15968	22050	23758	0
09:04:02	544	9.06667	37	114	968	16096	21974	23727	0
09:05:02	545	9.08333	37	109	983	16065	21891	23851	0
09:06:02	546	9.1	37	140	974	16103	21951	23825	0
09:07:02	547	9.11667	37	112	985	16126	21937	23697	0
09:08:02	548	9.13333	37	136	997	16114	21865	23882	0
09:09:02	549	9.15	37	127	1002	16148	22028	23657	0
09:10:02	550	9.16667	37	117	1004	16086	21933	23665	0
09:11:02	551	9.18333	37	132	998	16130	21960	23838	0
09:12:02	552	9.2	37	148	1009	16114	21967	23863	0
09:13:02	553	9.21667	37	116	1013	16208	21911	23859	0
09:14:02	554	9.23333	37	149	1000	16170	21846	23777	0
09:15:02	555	9.25	37	129	995	16134	21897	23794	0
09:16:02	556	9.26667	37	97	1002	16232	21885	23737	0
09:17:02	557	9.28333	37	88	978	16236	21898	23672	0
09:18:02	558	9.3	37	137	1020	16269	21983	23763	0
09:19:02	559	9.31667	37	117	990	16222	21861	23777	0
09:20:02	560	9.33333	37	145	1048	16346	21951	23671	0
09:21:02	561	9.35	37	120	1027	16292	21774	23752	0
09:22:02	562	9.36667	37.1	89	1011	16241	21873	23698	0
09:23:02	563	9.38333	37	112	1019	16265	21870	23597	0
09:24:02	564	9.4	37	139	1024	16324	21788	23749	0
09:25:02	565	9.41667	37	116	1013	16261	21855	23748	0
09:26:02	566	9.43333	37	103	1010	16369	21866	23674	0
09:27:02	567	9.45	37	118	1017	16309	21868	23810	0
09:28:02	568	9.46667	37	74	1019	16399	21839	23759	0
09:29:02	569	9.48333	37	117	1023	16316	21969	23794	0
09:30:02	570	9.5	37	115	1039	16474	21816	23771	0
09:31:02	571	9.51667	37	139	1060	16321	21778	23745	0
09:32:02	572	9.53333	37	150	1046	16438	21701	23771	0
09:33:02	573	9.55	37	80	1044	16456	21704	23754	0
09:34:02	574	9.56667	37	114	1030	16465	21838	23711	0
09:35:02	575	9.58333	37	129	1056	16462	21831	23747	0
09:36:02	576	9.6	37	120	1039	16490	21765	23760	0
09:37:02	577	9.61667	37	109	1012	16536	21711	23690	0
09:38:02	578	9.63333	37	118	1051	16524	21790	23668	0
09:39:02	579	9.65	37.1	111	1082	16522	21738	23632	0
09:40:02	580	9.66667	37	115	1065	16502	21747	23848	0
09:41:02	581	9.68333	37	111	1032	16602	21684	23736	0
09:42:02	582	9.7	37	97	1058	16533	21786	23679	0
09:43:02	583	9.71667	37	128	1052	16541	21602	23681	0
09:44:02	584	9.73333	37	131	1059	16448	21724	23668	0
09:45:02	585	9.75	37	107	1056	16618	21787	23660	0
09:46:02	586	9.76667	37	100	1049	16693	21813	23762	0
09:47:02	587	9.78333	36.9	128	1041	16679	21784	23638	0
09:48:02	588	9.8	37	128	1071	16678	21818	23768	0
09:49:02	589	9.81667	37	90	1059	16673	21683	23731	0
09:50:02	590	9.83333	37	127	1069	16655	21758	23602	0
09:51:02	591	9.85	37	90	1078	16664	21854	23680	0
09:52:02	592	9.86667	37	144	1074	16614	21681	23633	0
09:53:02	593	9.88333	37	108	1077	16729	21709	23629	0
09:54:02	594	9.9	37	99	1083	16648	21768	23629	0
09:55:02	595	9.91667	37	135	1087	16700	21740	23624	0
09:56:02	596	9.93333	37	122	1094	16699	21675	23647	0
09:57:02	597	9.95	37	156	1070	16752	21643	23629	0
09:58:02	598	9.96667	36.9	116	1109	16764	21693	23677	0
09:59:02	599	9.98333	37	128	1112	16764	21656	23660	0
10:00:02	600	10	37	147	1097	16777	21651	23618	0
10:01:02	601	10.0167	37	137	1079	16861	21613	23623	0
10:02:02	602	10.0333	37	111	1110	16628	21791	23632	0
10:03:02	603	10.05	37	126	1107	16869	21661	23600	0
10:04:02	604	10.0667	37	101	1063	16806	21666	23538	0
10:05:02	605	10.0833	37	114	1102	16884	21566	23510	0
10:06:02	606	10.1	37	139	1110	16848	21646	23592	0
10:07:02	607	10.1167	37	120	1089	16887	21730	23526	0
10:08:02	608	10.1333	37	127	1115	16964	21657	23513	0
10:09:02	609	10.15	36.9	133	1107	16922	21560	23512	0
10:10:02	610	10.1667	37	136	1120	16924	21622	23485	0
10:11:02	611	10.1833	37	119	1120	16782	21777	23512	0
10:12:02	612	10.2	37	104	1102	16905	21635	23454	0
10:13:02	613	10.2167	37	121	1121	16791	21619	23486	0
10:14:02	614	10.2333	37	122	1145	16877	21634	23387	0
10:15:02	615	10.25	37	101	1112	16943	21571	23573	0
10:16:02	616	10.2667	37	99	1121	16873	21535	23648	0
10:17:02	617	10.2833	37	105	1064	17032	21573	23508	0
10:18:02	618	10.3	37	109	1098	16959	21536	23480	0
10:19:02	619	10.3167	37	78	1105	17053	21592	23439	0
10:20:02	620	10.3333	37	113	1142	17031	21617	23653	0
10:21:02	621	10.35	37	111	1118	16956	21603	23475	0
10:22:02	622	10.3667	37	90	1128	16996	21336	23436	0
10:23:02	623	10.3833	37	117	1147	17063	21457	23585	0
10:24:02	624	10.4	37	102	1155	17037	21520	23492	0
10:25:02	625	10.4167	37	105	1117	17034	21459	23527	0
10:26:02	626	10.4333	37	94	1121	17004	21566	23414	0
10:27:02	627	10.45	36.9	103	1132	17100	21719	23567	0
10:28:02	628	10.4667	37	103	1119	17109	21542	23580	0
10:29:02	629	10.4833	37	93	1131	17096	21524	23498	0
10:30:02	630	10.5	37	69	1081	17021	21514	23460	0
10:31:02	631	10.5167	37	112	1153	17063	21593	23379	0
10:32:02	632	10.5333	37	119	1136	17137	21471	23498	0
10:33:02	633	10.55	37	106	1129	17175	21529	23467	0
10:34:02	634	10.5667	37	132	1178	17132	21468	23548	0
10:35:02	635	10.5833	37	78	1123	17179	21449	23587	0
10:36:02	636	10.6	37	78	1173	17203	21515	23467	0
10:37:02	637	10.6167	37	101	1124	17201	21516	23390	0
10:38:02	638	10.6333	36.9	104	1163	17231	21439	23474	0
10:39:02	639	10.65	37	118	1134	17159	21608	23409	0
10:40:02	640	10.6667	37	109	1146	17255	21558	23426	0
10:41:02	641	10.6833	37	109	1133	17135	21488	23408	0
10:42:02	642	10.7	37	113	1177	17180	21480	23543	0
10:43:02	643	10.7167	37	111	1157	17242	21458	23420	0
10:44:02	644	10.7333	37	109	1158	17201	21434	23507	0
10:45:02	645	10.75	37	107	1175	17149	21411	23410	0
10:46:02	646	10.7667	37	93	1142	17265	21435	23342	0
10:47:02	647	10.7833	37	102	1173	17237	21574	23492	0
10:48:02	648	10.8	37	102	1162	17252	21478	23425	0
10:49:02	649	10.8167	37	97	1163	17338	21575	23372	0
10:50:02	650	10.8333	37	113	1177	17318	21442	23323	0
10:51:02	651	10.85	37	115	1190	17290	21349	23379	0
10:52:02	652	10.8667	37	115	1187	17284	21388	23441	0
10:53:02	653	10.8833	37	75	1177	17248	21310	23478	0
10:54:02	654	10.9	37	124	1195	17310	21396	23432	0
10:55:02	655	10.9167	37	113	1181	17344	21393	23302	0
10:56:02	656	10.9333	37	112	1151	17308	21325	23223	0
10:57:02	657	10.95	37	101	1173	17402	21385	23340	0
10:58:02	658	10.9667	37	101	1178	17341	21421	23348	0
10:59:02	659	10.9833	37	110	1192	17396	21326	23248	0
11:00:02	660	11	37	109	1214	17424	21343	23348	0
11:01:02	661	11.0167	37	108	1167	17327	21406	23292	0
11:02:02	662	11.0333	37	82	1189	17347	21447	23247	0
11:03:02	663	11.05	37	133	1226	17488	21371	23330	0
11:04:02	664	11.0667	37	78	1175	17381	21382	23276	0
11:05:02	665	11.0833	37	83	1154	17424	21314	23398	0
11:06:02	666	11.1	37	114	1212	17390	21334	23288	0
11:07:02	667	11.1167	37	111	1214	17456	21336	23185	0
11:08:02	668	11.1333	37	148	1239	17398	21359	23316	0
11:09:02	669	11.15	37	137	1197	17476	21317	23322	0
11:10:02	670	11.1667	37	99	1217	17375	21340	23365	0
11:11:02	671	11.1833	37	74	1180	17463	21250	23285	0
11:12:02	672	11.2	37	79	1217	17517	21326	23351	0
11:13:02	673	11.2167	37	117	1220	17485	21243	23307	0
11:14:02	674	11.2333	36.9	87	1193	17501	21303	23258	0
11:15:02	675	11.25	37	78	1169	17587	21302	23321	0
11:16:02	676	11.2667	37	85	1210	17574	21306	23284	0
11:17:02	677	11.2833	37	108	1211	17499	21293	23288	0
11:18:02	678	11.3	37	105	1242	17571	21267	23345	0
11:19:02	679	11.3167	37	86	1234	17622	21296	23385	0
11:20:02	680	11.3333	37	116	1238	17566	21215	23287	0
11:21:02	681	11.35	37	111	1214	17610	21252	23235	0
11:22:02	682	11.3667	37	81	1218	17543	21259	23214	0
11:23:02	683	11.3833	37	93	1208	17610	21241	23275	0
11:24:02	684	11.4	37	91	1243	17633	21237	23261	0
11:25:02	685	11.4167	37	96	1241	17591	21244	23158	0
11:26:02	686	11.4333	37	107	1233	17584	21276	23308	0
11:27:02	687	11.45	37	111	1248	17590	21177	23327	0
11:28:02	688	11.4667	37	93	1249	17637	21216	23266	0
11:29:02	689	11.4833	37	109	1247	17594	21175	23259	0
11:30:02	690	11.5	37	110	1279	17599	21245	23229	0
11:31:02	691	11.5167	37	110	1295	17631	21221	23280	0
11:32:02	692	11.5333	37	110	1218	17626	21252	23195	0
11:33:02	693	11.55	37	87	1213	17584	21199	23254	0
11:34:02	694	11.5667	37	74	1219	17634	21269	23134	0
11:35:02	695	11.5833	37	103	1221	17692	21253	23260	0
11:36:02	696	11.6	37	55	1219	17733	21210	23164	0
11:37:02	697	11.6167	36.9	94	1238	17747	21232	23198	0
11:38:02	698	11.6333	37	88	1235	17738	21161	23068	0
11:39:02	699	11.65	37	120	1279	17672	21165	23198	0
11:40:02	700	11.6667	37	85	1234	17783	21130	23207	0
11:41:02	701	11.6833	37	75	1234	17725	21257	23139	0
11:42:02	702	11.7	37	106	1245	17652	21180	23117	0
11:43:02	703	11.7167	37	136	1292	17718	21153	23220	0
11:44:02	704	11.7333	37	72	1240	17747	21192	23157	0
11:45:02	705	11.75	37	68	1230	17737	21141	23184	0
11:46:02	706	11.7667	37	102	1247	17780	21165	23241	0
11:47:02	707	11.7833	37	88	1260	17742	21143	23120	0
11:48:02	708	11.8	37	87	1280	17794	21142	23177	0
11:49:02	709	11.8167	37	95	1283	17810	21285	23237	0
11:50:02	710	11.8333	37	84	1236	17857	21104	23156	0
11:51:02	711	11.85	37	78	1283	17810	21101	23177	0
11:52:02	712	11.8667	37	77	1273	17742	21163	23055	0
11:53:02	713	11.8833	37	71	1280	17869	21168	23246	0
11:54:02	714	11.9	37	84	1265	17810	21108	23255	0
11:55:02	715	11.9167	37	85	1296	17824	21195	23118	0
11:56:02	716	11.9333	37	99	1286	17886	21141	23170	0
11:57:02	717	11.95	37	101	1295	17933	21187	23131	0
11:58:02	718	11.9667	37	80	1277	17858	21014	23077	0
11:59:02	719	11.9833	37	85	1270	17870	21128	23065	0
12:00:02	720	12	37	83	1287	17994	21104	23127	0
	Results
			1
		A	?????	?????	?????	?????	?????	?????	?????
			?????	?????	?????	?????	?????	?????	?????	?????	?????	?????	?????	?????	R-Squared [Fluorescence:485,528]
			?????	?????	?????	?????	?????	?????	?????	?????	?????	?????	?????	?????	t at Max V [Fluorescence:485,528]
			?????	?????	?????	?????	?????	?????	?????	?????	?????	?????	?????	?????	Lagtime [Fluorescence:485,528]
		B	?????	?????	?????	?????	?????	?????	?????	?????	?????	?????	?????	?????	Max V [Fluorescence:485,528]
			?????	?????	?????	?????	?????	?????	?????	?????	?????	?????	?????	?????	R-Squared [Fluorescence:485,528]
			?????	?????	?????	?????	?????	?????	?????	?????	?????	?????	?????	?????	t at Max V [Fluorescence:485,528]
			?????	?????	?????	?????	?????	?????	?????	?????	?????	?????	?????	?????	Lagtime [Fluorescence:485,528]
		C	60500	53900	64900	383900	533800	62700	?????	?????	?????	?????	?????	?????	Max V [Fluorescence:485,528]
			0.965	0.992	0.911	0.994	0.999	0.963	?????	?????	?????	?????	?????	?????	R-Squared [Fluorescence:485,528]
			00:02:02	00:02:02	06:06:02	01:01:02	01:04:02	00:02:02	?????	?????	?????	?????	?????	?????	t at Max V [Fluorescence:485,528]
			00:00:23	?????	02:56:25	00:40:54	00:52:37	?????	?????	?????	?????	?????	?????	?????	Lagtime [Fluorescence:485,528]
		D	?????	?????	?????	?????	?????	?????	?????	?????	?????	?????	?????	?????	Max V [Fluorescence:485,528]
			?????	?????	?????	?????	?????	?????	?????	?????	?????	?????	?????	?????	R-Squared [Fluorescence:485,528]
			?????	?????	?????	?????	?????	?????	?????	?????	?????	?????	?????	?????	t at Max V [Fluorescence:485,528]
			?????	?????	?????	?????	?????	?????	?????	?????	?????	?????	?????	?????	Lagtime [Fluorescence:485,528]
		E	?????	?????	?????	?????	?????	?????	?????	?????	?????	?????	?????	?????	Max V [Fluorescence:485,528]
			?????	?????	?????	?????	?????	?????	?????	?????	?????	?????	?????	?????	R-Squared [Fluorescence:485,528]
			?????	?????	?????	?????	?????	?????	?????	?????	?????	?????	?????	?????	t at Max V [Fluorescence:485,528]
			?????	?????	?????	?????	?????	?????	?????	?????	?????	?????	?????	?????	Lagtime [Fluorescence:485,528]
		F	?????	?????	?????	?????	?????	?????	?????	?????	?????	?????	?????	?????	Max V [Fluorescence:485,528]
			?????	?????	?????	?????	?????	?????	?????	?????	?????	?????	?????	?????	R-Squared [Fluorescence:485,528]
			?????	?????	?????	?????	?????	?????	?????	?????	?????	?????	?????	?????	t at Max V [Fluorescence:485,528]
			?????	?????	?????	?????	?????	?????	?????	?????	?????	?????	?????	?????	Lagtime [Fluorescence:485,528]
		G	?????	?????	?????	?????	?????	?????	?????	?????	?????	?????	?????	?????	Max V [Fluorescence:485,528]
			?????	?????	?????	?????	?????	?????	?????	?????	?????	?????	?????	?????	R-Squared [Fluorescence:485,528]
			?????	?????	?????	?????	?????	?????	?????	?????	?????	?????	?????	?????	t at Max V [Fluorescence:485,528]
			?????	?????	?????	?????	?????	?????	?????	?????	?????	?????	?????	?????	Lagtime [Fluorescence:485,528]
		H	?????	?????	?????	?????	?????	?????	?????	?????	?????	?????	?????	?????	Max V [Fluorescence:485,528]
			?????	?????	?????	?????	?????	?????	?????	?????	?????	?????	?????	?????	R-Squared [Fluorescence:485,528]
			?????	?????	?????	?????	?????	?????	?????	?????	?????	?????	?????	?????	t at Max V [Fluorescence:485,528]
			?????	?????	?????	?????	?????	?????	?????	?????	?????	?????	?????	?????	Lagtime [Fluorescence:485,528]

## Sheet: Figure 2e
	Fitting Constants
	A	22443.1
	Kd	61.1997	nM
	n	4.56684
	SSR	0.000135352
					solver
	[Cas12]	Slope	R2		Theoretical Slope	residual	Residual^2
	0
	10	10.174	0.0463	0.00115715	0.000255232	0.000901917	8.13454e-07
	20	146.74	0.898	0.0166896	0.00601423	0.0106754	0.000113964
	50	2494.4	0.9989	0.283703	0.284338	-0.000635186	4.03462e-07
	100	7952.8	0.999	0.904519	0.903997	0.00052187	2.72348e-07
	200	8792.3	0.9974	1	0.995539	0.0044609	1.98996e-05
	[Cas12]
	0				0
	2				1.22017e-05
	4				0.00248847
	6				0.0530806
	8				0.337766
	10				0.738753
	12				0.919748
	14				0.97397
	16				0.990501
	18				0.996132
	20				0.998273
	22				0.999168
	24				0.999573
	26				0.999769
	28				0.999869
	30				0.999923
	32				0.999953
	34				0.999971
	36				0.999981
	38				0.999987
	40				0.999992
	42				0.999994
	44				0.999996
	46				0.999997
	48				0.999998
	50				0.999998
	52				0.999999
	54				0.999999
	56				0.999999
	58				1
	60				1
	62				1
	64				1
	66				1
	68				1
	70				1
	72				1
	74				1
	76				1
	78				1
	80				1
	82				1
	84				1
	86				1
	88				1
	90				1
	92				1
	94				1
	96				1
	98				1
	100				1
	102				1
	104				1
	106				1
	108				1
	110				1
	112				1
	114				1
	116				1
	118				1
	120				1
	122				1
	124				1
	126				1
	128				1
	130				1
	132				1
	134				1
	136				1
	138				1
	140				1
	142				1
	144				1
	146				1
	148				1
	150				1
	152				1
	154				1
	156				1
	158				1
	160				1
	162				1
	164				1
	166				1
	168				1
	170				1
	172				1
	174				1
	176				1
	178				1
	180				1
	182				1
	184				1
	186				1
	188				1
	190				1
	192				1
	194				1
	196				1
	198				1
	200				1
?????	?????	?????	?????	R-Squared [Fluorescence:485,528]
?????	?????	?????	?????	t at Max V [Fluorescence:485,528]
?????	?????	?????	?????	Lagtime [Fluorescence:485,528]
?????	?????	?????	?????	Max V [Fluorescence:485,528]
?????	?????	?????	?????	R-Squared [Fluorescence:485,528]
?????	?????	?????	?????	t at Max V [Fluorescence:485,528]
?????	?????	?????	?????	Lagtime [Fluorescence:485,528]
?????	?????	?????	?????	Max V [Fluorescence:485,528]
?????	?????	?????	?????	R-Squared [Fluorescence:485,528]
?????	?????	?????	?????	t at Max V [Fluorescence:485,528]
?????	?????	?????	?????	Lagtime [Fluorescence:485,528]
?????	?????	?????	?????	Max V [Fluorescence:485,528]
?????	?????	?????	?????	R-Squared [Fluorescence:485,528]
?????	?????	?????	?????	t at Max V [Fluorescence:485,528]
?????	?????	?????	?????	Lagtime [Fluorescence:485,528]
?????	?????	?????	?????	Max V [Fluorescence:485,528]
?????	?????	?????	?????	R-Squared [Fluorescence:485,528]
?????	?????	?????	?????	t at Max V [Fluorescence:485,528]
?????	?????	?????	?????	Lagtime [Fluorescence:485,528]
?????	?????	?????	?????	Max V [Fluorescence:485,528]
?????	?????	?????	?????	R-Squared [Fluorescence:485,528]
?????	?????	?????	?????	t at Max V [Fluorescence:485,528]
?????	?????	?????	?????	Lagtime [Fluorescence:485,528]
?????	?????	?????	?????	Max V [Fluorescence:485,528]
?????	?????	?????	?????	R-Squared [Fluorescence:485,528]
?????	?????	?????	?????	t at Max V [Fluorescence:485,528]
?????	?????	?????	?????	Lagtime [Fluorescence:485,528]
?????	?????	?????	?????	Max V [Fluorescence:485,528]
?????	?????	?????	?????	R-Squared [Fluorescence:485,528]
?????	?????	?????	?????	t at Max V [Fluorescence:485,528]
?????	?????	?????	?????	Lagtime [Fluorescence:485,528]

## Sheet: Figure 3b
																	AVERAGE								STDEV
		20 mer	Time (hr.)	crRNA-15	crRNA-15	crRNA-20	crRNA-20	crRNA-25	crRNA-25	crRNA-30	crRNA-30	crRNA-35	crRNA-35	crRNA-40	crRNA-40		Time (hr.)	crRNA-15	crRNA-20	crRNA-25	crRNA-30	crRNA-35	crRNA-40		Time (hr.)	crRNA-15	crRNA-20	crRNA-25	crRNA-30	crRNA-35	crRNA-40
			0	-61	213	1022	-16	185	43	-27	57	489	519	174	247		0	326	753	364	265	754	460.5		0	193.747	733.977	100.409	59.397	21.2132	51.6188
			0.0166667	-188	69	1027	31	77	0	2	156	345	539	170	223		0.0166667	190.5	779	288.5	329	692	446.5		0.0166667	181.726	704.278	54.4472	108.894	137.179	37.4767
			0.0333333	-246	-40	1264	292	154	52	-34	160	312	564	188	234		0.0333333	107	1028	353	313	688	461		0.0333333	145.664	687.308	72.1249	137.179	178.191	32.5269
			0.05	-171	-106	1452	635	215	57	-59	91	314	589	178	211		0.05	111.5	1293.5	386	266	701.5	444.5		0.05	45.9619	577.706	111.723	106.066	194.454	23.3345
			0.0666667	-242	-207	1617	1003	261	77	-41	77	297	589	193	202		0.0666667	25.5	1560	419	268	693	447.5		0.0666667	24.7487	434.164	130.108	83.4386	206.475	6.36396
			0.0833333	-298	-344	1785	1354	357	190	-106	90	286	512	173	185		0.0833333	-71	1819.5	523.5	242	649	429		0.0833333	32.5269	304.763	118.087	138.593	159.806	8.48528
			0.1	-244	-345	2013	1740	464	319	-69	38	295	534	166	204		0.1	-44.5	2126.5	641.5	234.5	664.5	435		0.1	71.4178	193.04	102.53	75.6604	168.999	26.8701
			0.116667	-262	-374	2198	2181	602	448	-48	52	306	506	166	186		0.116667	-68	2439.5	775	252	656	426		0.116667	79.196	12.0208	108.894	70.7107	141.421	14.1421
			0.133333	-214	-333	2648	2640	734	585	-82	0	372	518	175	174		0.133333	-23.5	2894	909.5	209	695	424.5		0.133333	84.1457	5.65685	105.359	57.9828	103.238	0.707107
			0.15	-230	-331	3078	3147	964	864	-73	17	450	580	228	208		0.15	-30.5	3362.5	1164	222	765	468		0.15	71.4178	48.7904	70.7107	63.6396	91.9239	14.1421
			0.166667	-149	-293	3531	3831	1225	1065	-84	27	548	636	248	239		0.166667	29	3931	1395	221.5	842	493.5		0.166667	101.823	212.132	113.137	78.4889	62.2254	6.36396
			0.183333	-169	-255	3874	4499	1447	1273	-116	-12	729	729	278	253		0.183333	38	4436.5	1610	186	979	515.5		0.183333	60.8112	441.942	123.037	73.5391	0	17.6777
			0.2	-175	-187	4229	5134	1708	1499	-66	61	845	837	318	298		0.2	69	4931.5	1853.5	247.5	1091	558		0.2	8.48528	639.932	147.785	89.8026	5.65685	14.1421
			0.216667	-192	-176	4566	5801	1918	1722	-104	9	941	950	372	313		0.216667	66	5433.5	2070	202.5	1195.5	592.5		0.216667	11.3137	873.277	138.593	79.9031	6.36396	41.7193
			0.233333	-233	-107	4953	6455	2071	1944	-106	-1	1068	1069	475	359		0.233333	80	5954	2257.5	196.5	1318.5	667		0.233333	89.0955	1062.07	89.8026	74.2462	0.707107	82.0244
			0.25	-228	-129	5450	7075	2248	2197	-75	-8	1259	1210	541	430		0.25	71.5	6512.5	2472.5	208.5	1484.5	735.5		0.25	70.0036	1149.05	36.0624	47.3762	34.6482	78.4889
			0.266667	-191	-100	5785	7675	2571	2466	-45	-18	1366	1335	592	492		0.266667	104.5	6980	2768.5	218.5	1600.5	792		0.266667	64.3467	1336.43	74.2462	19.0919	21.9203	70.7107
			0.283333	-164	-163	6198	8144	2754	2731	-64	-4	1570	1538	715	586		0.283333	86.5	7421	2992.5	216	1804	900.5		0.283333	0.707107	1376.03	16.2635	42.4264	22.6274	91.2168
			0.3	-183	-142	6656	8801	3141	3009	-19	-6	1744	1679	828	687		0.3	87.5	7978.5	3325	237.5	1961.5	1007.5		0.3	28.9914	1516.74	93.3381	9.19239	45.9619	99.7021
			0.316667	-172	-128	7063	9270	3420	3326	17	10	1881	1830	960	739		0.316667	100	8416.5	3623	263.5	2105.5	1099.5		0.316667	31.1127	1560.58	66.468	4.94975	36.0624	156.271
			0.333333	-180	-94	7673	9808	3726	3696	11	26	2065	2017	1057	845		0.333333	113	8990.5	3961	268.5	2291	1201		0.333333	60.8112	1509.67	21.2132	10.6066	33.9411	149.907
			0.35	-136	-108	7885	10252	4083	4049	57	82	2281	2160	1209	947		0.35	128	9318.5	4316	319.5	2470.5	1328		0.35	19.799	1673.72	24.0416	17.6777	85.5599	185.262
			0.366667	-93	-93	8905	10811	4506	4423	106	104	2427	2329	1351	1061		0.366667	157	10108	4714.5	355	2628	1456		0.366667	0	1347.75	58.6899	1.41421	69.2965	205.061
			0.383333	-33	-4	9168	11466	4788	4698	156	116	2615	2547	1560	1203		0.383333	231.5	10567	4993	386	2831	1631.5		0.383333	20.5061	1624.93	63.6396	28.2843	48.0833	252.437
			0.4	-27	-24	9714	11927	5155	5085	167	120	2830	2725	1736	1320		0.4	224.5	11070.5	5370	393.5	3027.5	1778		0.4	2.12132	1564.83	49.4975	33.234	74.2462	294.156
			0.416667	50	35	9903	12464	5495	5397	215	160	3042	2893	1938	1453		0.416667	292.5	11433.5	5696	437.5	3217.5	1945.5		0.416667	10.6066	1810.9	69.2965	38.8909	105.359	342.947
			0.433333	47	66	10747	12864	5858	5737	208	198	3309	3099	2065	1549		0.433333	306.5	12055.5	6047.5	453	3454	2057		0.433333	13.435	1496.95	85.5599	7.07107	148.492	364.867
			0.45	80	125	11021	13173	6259	6071	280	225	3530	3326	2235	1724		0.45	352.5	12347	6415	502.5	3678	2229.5		0.45	31.8198	1521.69	132.936	38.8909	144.25	361.332
			0.466667	204	146	12148	13793	6733	6391	291	241	3749	3486	2444	1854		0.466667	425	13220.5	6812	516	3867.5	2399		0.466667	41.0122	1163.19	241.831	35.3553	185.969	417.193
			0.483333	233	207	12916	14134	7159	6791	316	252	3980	3737	2597	1943		0.483333	470	13775	7225	534	4108.5	2520		0.483333	18.3848	861.256	260.215	45.2548	171.827	462.448
			0.5	284	299	13076	14469	7412	7146	363	262	4252	3995	2777	2016		0.5	541.5	14022.5	7529	562.5	4373.5	2646.5		0.5	10.6066	985	188.09	71.4178	181.726	538.108
			0.516667	340	344	14355	15004	7942	7393	374	281	4510	4156	2971	2119		0.516667	592	14929.5	7917.5	577.5	4583	2795		0.516667	2.82843	458.912	388.202	65.7609	250.316	602.455
			0.533333	337	375	15055	15221	8364	7715	435	315	4782	4424	3146	2244		0.533333	606	15388	8289.5	625	4853	2945		0.533333	26.8701	117.38	458.912	84.8528	253.144	637.81
			0.55	471	451	15431	15652	8737	8094	468	335	5015	4608	3450	2363		0.55	711	15791.5	8665.5	651.5	5061.5	3156.5		0.55	14.1421	156.271	454.67	94.0452	287.792	768.625
			0.566667	520	479	15662	15933	9132	8382	553	406	5273	4892	3659	2341		0.566667	749.5	16047.5	9007	729.5	5332.5	3250		0.566667	28.9914	191.626	530.33	103.945	269.408	931.967
			0.583333	557	529	15926	16418	9579	8680	631	427	5506	5092	3866	2374		0.583333	793	16422	9379.5	779	5549	3370		0.583333	19.799	347.897	635.689	144.25	292.742	1055
			0.6	635	630	15753	16716	10220	9101	601	441	5956	5321	4130	2519		0.6	882.5	16484.5	9910.5	771	5888.5	3574.5		0.6	3.53553	680.944	791.252	113.137	449.013	1139.15

## Sheet: Figure 3c
						Replicate 1	Replicate 2	Average	Replicate 1	Replicate 2	Average
				Substrate Only background subtacted		+DNA (1 nM)	+DNA (1 nM)	+DNA (1 nM) Average	-DNA (0 nM) Average	-DNA (0 nM) Average	-DNA (0 nM) Average
		SE X-axis	X-axis -DNA	X-axis + DNA	crRNA Length	Replicate 1	Replicate 2	+DNA (1 nM)	Replicate 1	Replicate 2	-DNA (0 nM)	Signal Enhancement
		1.01	1.15	0.87	15	2748.5	3426.2	3087.35	606.81	397.37	502.09	6.149
		2.01	2.15	1.87	20	31029	30547	30788	-99.857	-462.43	-281.144	383.348	divded by crRNA30 -DNA
		3.01	3.15	2.87	25	25174	20074	22624	336.21	302.53	319.37	70.8395
		4.01	4.15	3.87	30	4613.2	6005.5	5309.35	90.514	70.113	80.3135	66.1078
		5.01	5.15	4.87	35	15308	12898	14103	3.4839	185.49	94.487	149.259
		6.01	6.15	5.87	40	8145.2	6821.6	7483.4	223.51	249.37	236.44	31.6503
								STDEV			STDEV
								+DNA			-DNA
								479.206			148.096
								340.825			256.378
								3606.24			23.8154
								984.505			14.4257
								1704.13			128.698
								935.927			18.2858

## Sheet: Figure 3d
		Average
		Conc	15mer	20mer	25mer	30mer	35mer	40mer
		1	3087.35	30788	22624	5309.35	14103	7483.4
		0.5	1361.2	13902	11415.5	3596.7	6816	6238.7
		0.1	541.085	5588.35	3316.5	1214.6	1334	2550.4
		0.05	361.93	2129.6	1934.3	818.605	533.965	1323.9
		0.01	459.37	331.07	552.63	272.43	458.843	442.83
		0.005	231.885	47.788	802.21	151.915	236.61	295.82
		0.001	419.645	-233.465	418.635	97.0225	-38.8655	246.11
		0.0005	109.09	-179.248	516.685	110.178	92.42	208.33
		0.0001	233.309	-450.43	302.054	82.454	37.61	232.165
		0	502.09	-281.144	319.37	80.3135	94.487	236.44
		STDEV
		Conc	15mer	20mer	25mer	30mer	35mer	40mer
		1	479.206	340.825	3606.24	984.505	1704.13	935.927
		0.5	342.24	794.788	118.087	566.534	1043.41	773.999
		0.1	165.102	1711.27	67.458	152.028	108.187	225.708
		0.05	157.628	1236.73	124.027	196.003	196.031	202.515
		0.01	271.232	556.692	144.25	13.2795	624.781	70.4703
		0.005	80.3203	123.039	111.794	17.5433	88.6853	84.3437
		0.001	128.672	62.2749	99.1434	20.149	158.738	24.1972
		0.0005	12.6996	347.136	585.562	16.407	81.2607	144.193
		0.0001	346.767	257.585	348.867	7.30866	452.817	39.4212
		0	148.096	256.378	23.8154	14.4257	128.698	18.2858

## Sheet: Figure 4a-c
	Software Version	3.10.06
	Experiment File Path:	C:\Users\BioTek\Desktop\Elizabeth Ajibode\AB project\11-12-24.xpt
	Protocol File Path:	C:\Users\Public\Documents\Protocols\Cas12.prt
	Plate Number	Plate 1
	Date	2024-11-12
	Time	12:14:21
	Reader Type:	Synergy H1
	Reader Serial Number:	2009301C
	Reading Type	Reader
	Procedure Details
	Plate Type	96 WELL PLATE (Use plate lid)
	Well Selection	Runtime
	Set Temperature	Setpoint 37°C
		Preheat before moving to next step
	Start Kinetic	Runtime 12:00:00 (HH:MM:SS), Interval 0:01:00, 721 Reads
	Shake	Double Orbital: 0:01 (MM:SS)
		Frequency: 282 cpm (3 mm)
	Read	Fluorescence
		Fluorescence Endpoint
		Full Plate
		Filter Set 1
		Excitation: 485, Emission: 528
		Optics: Top, Gain: 80
		Light Source: Xenon Flash, Lamp Energy: High
		Read Speed: Normal, Delay: 100 msec, Measurements/Data Point: 10
		Read Height: 7 mm
	End Kinetic
	Fluorescence:485,528
				15mer										20mer										40mer										substrate
Time	T° Fluorescence:485,528		Time (hr.)	10 nM	25 nM	50 nM	75 nM	100 nM	10 nM	25 nM	50 nM	75 nM	100 nM	10 nM	25 nM	50 nM	75 nM	100 nM	10 nM	25 nM	50 nM	75 nM	100 nM	10 nM	25 nM	50 nM	75 nM	100 nM	10 nM	25 nM	50 nM	75 nM	100 nM	Substrate only
00:00:02	26.1	0	0	217	341	887	857	1381	105	217	569	853	1130	308	424	679	993	1236	232	509	667	869	1258	79	329	569	961	1333	126	287	604	586	1247	0
00:01:02	27.3	1	0.0166667	177	316	701	872	1342	67	141	457	860	1165	284	345	697	989	1343	217	491	651	942	1314	63	274	491	925	1361	100	256	551	660	1264	0
00:02:02	28.3	2	0.0333333	125	311	709	892	1329	66	178	568	878	1233	324	367	784	1098	1429	229	518	703	1156	1435	57	296	541	950	1421	96	255	550	636	1307	0
00:03:02	29.3	3	0.05	126	285	689	894	1346	55	151	539	900	1237	339	424	885	1208	1502	235	552	787	1251	1546	53	289	548	997	1443	87	279	610	736	1323	0
00:04:02	30.3	4	0.0666667	138	282	694	903	1371	46	178	514	914	1198	366	474	956	1327	1616	267	556	835	1331	1589	69	273	537	968	1385	64	280	616	739	1355	0
00:05:02	31.1	5	0.0833333	135	262	694	874	1363	28	134	515	880	1212	377	541	1057	1435	1667	260	586	884	1414	1701	45	310	553	967	1406	70	269	645	736	1366	0
00:06:02	32	6	0.1	102	309	708	925	1385	59	187	521	883	1192	410	598	1104	1543	1773	284	605	945	1547	1795	43	293	574	952	1422	88	257	652	709	1328	0
00:07:02	32.8	7	0.116667	93	290	671	908	1357	14	147	500	856	1165	416	680	1210	1648	1859	305	668	971	1663	1867	46	291	549	941	1363	65	247	620	720	1340	0
00:08:02	33.5	8	0.133333	74	286	667	886	1303	28	124	465	875	1140	458	722	1228	1752	1927	319	708	1067	1780	2018	30	279	523	953	1366	43	228	632	707	1294	0
00:09:02	34.2	9	0.15	92	273	661	768	1229	28	131	475	884	1141	490	799	1337	1913	2111	364	788	1205	2010	2163	36	278	565	937	1371	60	264	624	746	1278	0
00:10:02	34.8	10	0.166667	70	280	701	910	1332	33	182	535	912	1159	497	856	1491	2152	2296	402	903	1344	2204	2308	43	304	557	937	1371	71	256	669	772	1304	0
00:11:02	35.5	11	0.183333	82	270	668	891	1289	17	113	523	898	1111	570	953	1627	2305	2462	434	966	1417	2289	2479	39	322	615	1041	1421	84	286	690	893	1387	0
00:12:02	36	12	0.2	53	276	703	943	1318	16	171	582	943	1167	608	1095	1847	2602	2703	488	1084	1663	2687	2780	28	367	597	1033	1390	71	262	696	867	1350	0
00:13:02	36.6	13	0.216667	43	272	684	973	1332	16	154	593	945	1211	659	1229	2105	2901	2948	536	1235	1792	2912	3068	49	357	666	1120	1453	62	299	698	887	1391	0
00:14:02	37	14	0.233333	75	306	709	1006	1389	61	209	695	1021	1272	757	1398	2312	3169	3220	628	1338	2000	3198	3362	77	410	706	1160	1483	114	343	747	905	1395	0
00:15:02	37	15	0.25	40	315	725	1027	1359	21	208	671	1027	1239	783	1462	2463	3428	3428	648	1393	2148	3433	3721	71	412	746	1156	1481	99	359	753	1014	1441	0
00:16:02	37	16	0.266667	71	338	773	1126	1458	45	228	717	1100	1332	883	1663	2791	3888	3800	780	1641	2495	3887	4192	114	449	783	1253	1515	124	386	817	1028	1499	0
00:17:02	37	17	0.283333	64	355	783	1139	1463	45	253	746	1124	1365	916	1722	2977	4109	4136	815	1760	2657	4208	4637	95	445	773	1279	1526	118	387	865	1055	1540	0
00:18:02	37	18	0.3	39	345	767	1140	1460	9	231	746	1122	1413	975	1947	3423	4636	4589	901	1957	3061	4841	5110	110	482	815	1302	1556	130	386	891	1092	1546	0
00:19:02	37	19	0.316667	71	374	819	1226	1568	34	256	745	1152	1434	1086	2096	3647	4937	5026	979	2100	3331	5105	5518	124	508	850	1347	1596	162	422	980	1152	1618	0
00:20:02	37	20	0.333333	73	406	829	1247	1570	32	284	749	1208	1463	1159	2277	3969	5379	5355	1044	2264	3704	5667	6163	133	545	879	1427	1664	166	442	1053	1249	1739	0
00:21:02	37	21	0.35	64	363	847	1251	1568	33	267	763	1172	1509	1234	2409	4341	5868	5893	1122	2422	4084	6282	6754	127	558	891	1472	1676	150	442	1108	1303	1826	0
00:22:02	37	22	0.366667	49	399	818	1249	1595	40	285	804	1199	1543	1325	2679	4734	6411	6463	1186	2625	4487	6876	7332	139	610	927	1559	1776	174	458	1189	1441	2000	0
00:23:02	37	23	0.383333	71	418	867	1313	1664	43	294	803	1276	1532	1394	2843	5069	6952	7015	1241	2713	4903	7415	7942	162	656	976	1615	1829	188	516	1290	1608	2126	0
00:24:02	37	24	0.4	57	364	874	1291	1710	48	315	823	1306	1579	1466	3100	5584	7614	7659	1329	2925	5339	8052	8724	209	698	1090	1732	1934	229	566	1338	1873	2227	0
00:25:02	37	25	0.416667	72	402	889	1314	1741	48	273	876	1345	1608	1539	3275	5877	8095	8300	1367	2979	5502	8417	9503	230	757	1142	1814	2051	240	625	1400	2029	2377	0
00:26:02	37	26	0.433333	62	400	846	1309	1720	44	288	872	1324	1616	1577	3341	5973	8567	8590	1442	3165	5752	8750	10455	263	793	1126	1958	2213	265	661	1428	2196	2492	0
00:27:02	37	27	0.45	69	419	882	1342	1712	40	301	883	1363	1656	1631	3475	6230	8945	9120	1523	3426	6080	9048	11327	290	935	1236	2190	2414	288	739	1502	2332	2572	0
00:28:02	37	28	0.466667	60	414	879	1358	1741	37	283	912	1402	1670	1695	3846	6731	9846	9846	1624	3750	6675	9907	12255	273	978	1345	2364	2569	298	744	1558	2467	2645	0
00:29:02	37	29	0.483333	87	447	855	1423	1796	37	306	911	1430	1731	1769	3954	6902	10030	10172	1766	4107	7202	10561	13020	321	1112	1506	2598	2723	343	793	1625	2617	2772	0
00:30:02	37	30	0.5	79	468	863	1448	1797	70	336	941	1479	1770	1842	4140	7340	10687	10873	1859	4452	7899	11622	13842	355	1228	1649	2776	2939	375	856	1735	2722	2898	0
00:31:02	37	31	0.516667	72	458	891	1463	1830	52	322	933	1439	1757	1868	4347	7740	10893	11468	1936	4674	8546	12601	14774	369	1286	1819	2904	3074	366	905	1780	2921	3026	0
00:32:02	37	32	0.533333	71	485	900	1510	1867	41	331	923	1471	1781	1933	4591	8323	11214	12251	1998	4898	9133	13287	15340	395	1359	1917	3089	3198	424	960	1852	3068	3163	0
00:33:02	36.9	33	0.55	95	492	921	1510	1907	56	359	943	1477	1845	2018	4840	9020	11867	13353	2092	5114	9649	14140	16148	426	1472	2089	3230	3389	474	1028	1969	3214	3311	0
00:34:02	37	34	0.566667	98	502	921	1526	1961	72	374	982	1500	1840	2129	5072	9636	12623	14527	2101	5217	10207	14816	16910	458	1544	2239	3337	3500	523	1099	2073	3388	3486	0
00:35:02	37	35	0.583333	100	501	966	1539	2028	84	399	1014	1552	1873	2183	5338	10335	13558	15548	2140	5353	10519	15323	17647	505	1600	2355	3507	3690	529	1149	2134	3549	3622	0
00:36:02	37	36	0.6	102	517	1015	1596	2074	79	426	1029	1577	1951	2257	5509	10760	14602	16599	2203	5531	11007	15841	18158	542	1691	2499	3666	3901	564	1214	2270	3752	3771	0
00:37:02	37	37	0.616667	115	551	1053	1622	2084	80	422	1032	1582	1970	2308	5661	11132	15356	17437	2264	5633	11199	16328	18864	533	1762	2675	3838	4094	594	1285	2378	3955	3975	0
00:38:02	37	38	0.633333	123	553	1083	1615	2086	94	436	1065	1603	2003	2363	5772	11409	15979	18153	2259	5690	11518	16716	19312	571	1852	2733	3969	4266	636	1342	2447	4069	4102	0
00:39:02	37	39	0.65	123	539	1080	1645	2125	56	418	1063	1625	2027	2355	5905	11732	16628	18827	2286	5810	11682	17180	19947	605	1894	2931	4109	4492	643	1425	2586	4306	4279	0
00:40:02	37	40	0.666667	105	552	1087	1669	2171	70	417	1081	1634	2061	2380	5920	11962	17214	19320	2270	5846	11933	17345	20394	609	1995	3044	4236	4646	675	1479	2688	4478	4499	0
00:41:02	37	41	0.683333	129	580	1131	1733	2231	115	466	1102	1698	2097	2371	6025	12183	17577	19964	2334	5943	12194	17741	20823	673	2085	3200	4499	4888	733	1580	2851	4746	4736	0
00:42:02	37	42	0.7	116	546	1141	1722	2267	68	430	1091	1674	2141	2421	6054	12321	17711	20431	2344	5928	12460	18013	21304	656	2137	3299	4618	5036	769	1597	2929	4861	4899	0
00:43:02	37	43	0.716667	152	622	1169	1751	2308	111	496	1141	1719	2200	2443	6100	12533	18002	20976	2353	6051	12623	18186	21672	727	2281	3459	4848	5311	811	1686	3100	5118	5138	0
00:44:02	37	44	0.733333	134	605	1191	1759	2323	107	481	1167	1789	2199	2438	6135	12705	18369	21578	2377	6063	12719	18502	21965	745	2322	3617	4945	5531	831	1748	3242	5307	5385	0
00:45:02	37	45	0.75	140	625	1206	1800	2361	99	490	1149	1781	2228	2440	6145	12764	18380	21792	2371	6112	12804	18732	22235	776	2397	3716	5104	5818	855	1825	3313	5579	5620	0
00:46:02	37	46	0.766667	166	624	1223	1839	2414	129	500	1204	1811	2249	2478	6131	12825	18593	22076	2383	6073	12836	18813	22734	836	2536	3930	5350	6100	914	1909	3437	5817	5836	0
00:47:02	37	47	0.783333	168	674	1234	1878	2409	127	504	1235	1845	2265	2501	6153	12951	18828	22421	2424	6208	13086	19072	22987	853	2582	4108	5573	6295	942	1998	3602	6038	6095	0
00:48:02	37	48	0.8	167	664	1266	1932	2501	135	526	1271	1854	2340	2489	6220	12908	18907	22820	2393	6172	13124	19117	23032	901	2667	4207	5770	6574	978	2079	3754	6218	6311	0
00:49:02	37	49	0.816667	169	701	1288	1909	2526	126	551	1276	1894	2372	2541	6213	13046	18935	22954	2411	6142	13169	19151	23273	926	2782	4323	6003	6849	1038	2144	3887	6471	6601	0
00:50:02	37	50	0.833333	156	675	1311	1935	2537	130	543	1275	1901	2417	2465	6192	12978	19071	23253	2374	6221	13145	19335	23288	916	2882	4522	6094	7071	1061	2206	3975	6679	6698	0
00:51:02	37	51	0.85	182	703	1338	1977	2581	140	567	1307	1973	2441	2520	6242	13193	19169	23373	2419	6228	13187	19279	23531	958	2889	4705	6304	7377	1081	2290	4163	6942	7179	0
00:52:02	37	52	0.866667	190	741	1354	2027	2644	163	569	1361	1996	2487	2484	6263	13172	19240	23701	2385	6184	13207	19425	23765	1003	2973	4793	6649	7612	1126	2401	4281	7149	7219	0
00:53:02	37	53	0.883333	202	745	1402	2060	2653	154	592	1354	2059	2546	2522	6276	13258	19229	23944	2407	6205	13274	19566	23754	1054	3084	5039	6799	7927	1199	2464	4436	7440	7586	0
00:54:02	37	54	0.9	197	735	1388	2099	2745	165	597	1383	2087	2576	2503	6287	13273	19448	23947	2418	6253	13418	19647	23910	1091	3188	5197	6974	8222	1205	2542	4595	7695	7816	0
00:55:02	37	55	0.916667	210	765	1381	2110	2770	170	614	1409	2126	2626	2501	6283	13251	19393	24069	2386	6257	13434	19648	24099	1106	3262	5303	7177	8520	1240	2603	4727	7949	8137	0
00:56:02	36.9	56	0.933333	233	751	1438	2126	2763	157	632	1419	2113	2635	2511	6313	13312	19492	24306	2423	6176	13461	19535	24012	1137	3367	5475	7407	8866	1273	2700	4852	8138	8357	0
00:57:02	36.9	57	0.95	210	764	1458	2153	2862	172	646	1455	2134	2700	2534	6315	13331	19478	24533	2426	6229	13502	19632	24226	1155	3446	5658	7673	9153	1307	2782	5071	8401	8621	0
00:58:02	37	58	0.966667	217	802	1525	2238	2932	194	648	1499	2218	2730	2496	6248	13375	19675	24686	2438	6235	13552	19790	24239	1181	3512	5862	7868	9482	1366	2897	5194	8646	8957	0
00:59:02	37	59	0.983333	258	816	1558	2263	3001	199	690	1536	2237	2846	2500	6252	13248	19640	24690	2442	6228	13393	19836	24310	1201	3637	5975	8075	9716	1379	2941	5325	8858	9114	0
01:00:02	37	60	1	239	843	1547	2288	2975	192	661	1523	2304	2871	2521	6323	13325	19546	24695	2447	6234	13519	19728	24286	1233	3688	6150	8226	10093	1433	3010	5471	9119	9550	0
01:01:02	37	61	1.01667	254	841	1573	2309	3061	197	692	1563	2325	2868	2519	6255	13254	19671	24766	2373	6220	13514	19782	24495	1268	3736	6266	8461	10248	1423	3092	5590	9330	9749	0
01:02:02	37	62	1.03333	255	858	1596	2385	3075	205	707	1608	2360	2946	2510	6276	13433	19626	24820	2426	6183	13629	19759	24477	1325	3833	6488	8730	10609	1500	3201	5762	9660	10058	0
01:03:02	37	63	1.05	243	850	1586	2350	3154	187	718	1600	2381	2967	2483	6292	13368	19608	25046	2403	6236	13609	19732	24486	1303	3909	6583	8817	10964	1450	3253	5866	9848	10325	0
01:04:02	37	64	1.06667	254	886	1647	2447	3203	214	712	1657	2418	3074	2502	6221	13423	19659	24989	2422	6191	13534	19866	24593	1371	3924	6736	9093	11217	1524	3308	6048	10047	10657	0
01:05:02	37	65	1.08333	278	914	1720	2487	3266	231	727	1705	2485	3129	2520	6321	13417	19693	25069	2427	6246	13585	19878	24544	1397	4002	6943	9269	11539	1599	3390	6161	10343	10875	0
01:06:02	37	66	1.1	277	896	1712	2507	3279	238	767	1689	2487	3103	2500	6263	13282	19643	25017	2427	6235	13548	19774	24570	1417	4069	7073	9559	11915	1568	3458	6272	10549	11186	0
01:07:02	37	67	1.11667	287	947	1726	2586	3356	241	786	1733	2514	3205	2495	6287	13360	19760	24999	2412	6208	13498	19806	24593	1452	4155	7169	9680	12107	1620	3542	6446	10755	11467	0
01:08:02	37	68	1.13333	291	952	1769	2594	3415	236	821	1779	2569	3233	2494	6266	13331	19547	25126	2431	6195	13494	19800	24500	1492	4195	7335	9971	12446	1672	3599	6517	11021	11713	0
01:09:02	37	69	1.15	315	959	1795	2604	3464	254	803	1807	2616	3248	2464	6202	13406	19480	25035	2402	6167	13535	19811	24740	1479	4227	7542	10094	12777	1692	3645	6672	11288	12110	0
01:10:02	37	70	1.16667	311	987	1837	2663	3512	262	847	1784	2649	3293	2500	6261	13356	19525	24992	2406	6239	13578	19892	24587	1495	4336	7664	10210	13045	1701	3764	6831	11436	12300	0
01:11:02	37	71	1.18333	293	1000	1829	2711	3561	234	839	1854	2659	3358	2494	6233	13355	19633	25077	2383	6202	13537	19800	24582	1522	4378	7804	10485	13304	1700	3798	6951	11647	12561	0
01:12:02	37	72	1.2	325	1023	1875	2752	3628	269	847	1895	2726	3498	2496	6276	13358	19624	25059	2427	6233	13472	19769	24547	1544	4475	7929	10739	13528	1773	3894	7056	11922	12939	0
01:13:02	37	73	1.21667	319	1044	1904	2783	3694	302	850	1921	2782	3427	2518	6200	13340	19544	25121	2405	6135	13508	19823	24739	1573	4491	8166	10881	13819	1773	3878	7118	12064	13093	0
01:14:02	37	74	1.23333	322	1043	1918	2828	3724	274	854	1939	2813	3483	2490	6264	13310	19459	25024	2378	6148	13622	19882	24668	1586	4523	8212	11096	14213	1797	3939	7231	12260	13377	0
01:15:02	37	75	1.25	339	1082	1962	2857	3780	284	898	1998	2857	3560	2480	6254	13322	19632	25191	2353	6162	13522	19824	24617	1616	4580	8343	11239	14399	1809	4048	7346	12444	13674	0
01:16:02	37	76	1.26667	341	1058	1984	2909	3857	291	893	1978	2856	3640	2464	6194	13319	19540	25107	2407	6215	13482	19711	24507	1654	4729	8520	11441	14656	1810	4076	7585	12708	13884	0
01:17:02	37	77	1.28333	333	1066	1983	2916	3898	303	915	2020	2939	3698	2469	6200	13348	19637	25133	2433	6108	13538	19727	24688	1643	4724	8632	11679	14944	1859	4145	7592	12792	14106	0
01:18:02	37.1	78	1.3	342	1094	2051	3000	3985	298	912	2074	2968	3709	2457	6270	13240	19519	25179	2410	6183	13453	19719	24556	1685	4747	8710	11789	15186	1885	4209	7746	12977	14436	0
01:19:02	37	79	1.31667	363	1128	2069	3037	4003	307	938	2096	2959	3800	2514	6216	13223	19568	25115	2397	6187	13502	19671	24564	1703	4789	8795	12038	15452	1906	4220	7899	13254	14641	0
01:20:02	37	80	1.33333	363	1126	2071	3046	4081	314	946	2102	3018	3828	2467	6235	13245	19429	25155	2417	6107	13398	19581	24436	1709	4910	8904	12214	15740	1955	4333	7891	13348	14960	0
01:21:02	37	81	1.35	343	1137	2094	3101	4118	321	952	2126	3082	3872	2448	6242	13293	19418	25132	2376	6203	13434	19690	24467	1673	4871	9007	12312	16032	1926	4377	8035	13658	15261	0
01:22:02	37	82	1.36667	384	1186	2178	3151	4166	345	1009	2150	3172	3964	2458	6221	13232	19457	25087	2412	6201	13495	19696	24620	1739	4996	9199	12568	16309	1978	4479	8146	13828	15452	0
01:23:02	37	83	1.38333	398	1181	2174	3190	4256	338	999	2213	3157	4028	2459	6200	13260	19526	25056	2385	6192	13510	19652	24522	1769	4972	9420	12671	16617	1969	4485	8272	13948	15719	0
01:24:02	37	84	1.4	371	1195	2214	3241	4301	361	1003	2230	3235	4058	2463	6219	13287	19499	25116	2401	6125	13540	19784	24570	1760	5044	9421	12894	16808	1983	4521	8402	14021	15947	0
01:25:02	37	85	1.41667	407	1213	2241	3285	4371	361	1038	2261	3283	4107	2446	6181	13264	19568	25031	2405	6134	13451	19717	24452	1778	5079	9534	12950	17149	1997	4586	8475	14232	16255	0
01:26:02	36.9	86	1.43333	377	1214	2272	3313	4390	345	1011	2285	3262	4181	2460	6220	13287	19498	25139	2381	6142	13487	19658	24485	1815	5064	9634	13160	17238	2004	4581	8514	14429	16516	0
01:27:02	37	87	1.45	410	1246	2317	3371	4468	353	1087	2308	3364	4217	2462	6171	13228	19407	25138	2375	6193	13472	19786	24403	1805	5137	9721	13337	17561	2049	4668	8595	14560	16681	0
01:28:02	37	88	1.46667	436	1281	2305	3433	4586	371	1092	2372	3415	4289	2493	6199	13265	19395	24961	2439	6156	13488	19675	24363	1831	5171	9875	13449	17720	2063	4703	8742	14804	16858	0
01:29:02	37	89	1.48333	419	1287	2381	3449	4617	376	1078	2399	3448	4384	2483	6166	13261	19359	25003	2343	6171	13479	19690	24460	1841	5226	9933	13559	18119	2042	4754	8810	14836	17046	0
01:30:02	37	90	1.5	420	1289	2412	3476	4635	393	1123	2428	3470	4435	2464	6210	13244	19492	24998	2388	6147	13349	19547	24450	1845	5203	9935	13908	18253	2073	4788	8862	15085	17363	0
01:31:02	37	91	1.51667	433	1314	2425	3566	4738	395	1116	2444	3508	4491	2475	6153	13241	19363	25011	2389	6152	13400	19677	24468	1866	5267	10058	13942	18360	2108	4788	9006	15025	17439	0
01:32:02	37	92	1.53333	455	1346	2481	3566	4813	418	1145	2526	3563	4556	2443	6187	13161	19331	25178	2379	6086	13495	19646	24376	1884	5287	10223	14073	18553	2088	4857	8997	15251	17752	0
01:33:02	37	93	1.55	473	1340	2491	3620	4862	408	1158	2523	3622	4593	2489	6200	13163	19440	24914	2380	6143	13361	19507	24411	1897	5315	10268	14244	18799	2101	4898	9094	15321	17868	0
01:34:02	37	94	1.56667	424	1347	2503	3684	4958	423	1169	2544	3647	4634	2446	6174	13172	19403	24996	2381	6103	13455	19576	24403	1908	5379	10387	14437	18969	2091	4837	9210	15399	18167	0
01:35:02	37	95	1.58333	452	1382	2509	3729	5001	403	1178	2623	3686	4653	2456	6152	13152	19357	24932	2363	6109	13283	19522	24432	1897	5378	10345	14523	19216	2112	4948	9297	15672	18282	0
01:36:02	37	96	1.6	477	1417	2589	3769	5065	459	1249	2650	3770	4772	2441	6155	13251	19371	25147	2399	6103	13391	19490	24337	1949	5421	10484	14656	19418	2144	5000	9346	15754	18425	0
01:37:02	37	97	1.61667	489	1430	2621	3767	5104	414	1225	2649	3806	4865	2463	6192	13164	19460	25062	2383	6136	13329	19592	24249	1950	5350	10587	14660	19488	2115	5014	9430	15747	18721	0
01:38:02	37.1	98	1.63333	463	1409	2676	3879	5178	448	1221	2694	3778	4914	2445	6204	13111	19347	24951	2329	6121	13356	19483	24299	1935	5454	10648	14820	19835	2124	5020	9459	15929	18789	0
01:39:02	37	99	1.65	469	1454	2678	3858	5232	422	1239	2753	3831	4993	2426	6131	13204	19318	24915	2372	6101	13239	19524	24250	1924	5435	10662	14960	19952	2138	5102	9535	15941	19079	0
01:40:02	37	100	1.66667	499	1455	2693	3965	5321	462	1258	2782	3931	5042	2421	6129	13159	19322	25021	2355	6116	13330	19545	24297	1984	5519	10867	15057	20074	2130	5024	9535	16104	19194	0
01:41:02	37	101	1.68333	482	1466	2746	3970	5368	469	1262	2794	3960	5092	2440	6143	13080	19237	24998	2380	6089	13340	19610	24329	1981	5506	10858	15134	20257	2173	5084	9658	16282	19387	0
01:42:02	37	102	1.7	498	1506	2775	3999	5471	468	1273	2824	4025	5180	2480	6102	13180	19260	24997	2370	6118	13392	19630	24385	1988	5502	10900	15320	20556	2183	5133	9632	16159	19504	0
01:43:02	37	103	1.71667	522	1531	2816	4127	5525	471	1336	2874	4036	5192	2452	6162	13177	19366	24875	2376	6113	13319	19543	24163	1995	5516	10991	15409	20670	2170	5202	9712	16229	19658	0
01:44:02	37	104	1.73333	531	1522	2832	4156	5565	509	1329	2947	4117	5326	2436	6140	13096	19373	24933	2373	6133	13214	19548	24362	1988	5575	11096	15607	20750	2189	5144	9807	16478	19979	0
01:45:02	37	105	1.75	509	1565	2854	4131	5659	482	1314	2956	4194	5368	2414	6181	13094	19400	24902	2371	6094	13329	19433	24126	1997	5619	11101	15678	20964	2220	5181	9808	16468	20098	0
01:46:02	37	106	1.76667	539	1590	2933	4243	5672	537	1362	2971	4212	5526	2442	6190	13131	19379	24808	2454	6103	13344	19563	24221	2066	5656	11139	15785	21034	2247	5247	9928	16513	20233	0
01:47:02	37	107	1.78333	551	1562	2923	4224	5770	513	1387	3037	4215	5538	2412	6135	13157	19309	24816	2398	6032	13390	19595	24234	2023	5624	11253	15918	21197	2220	5309	9856	16633	20343	0
01:48:02	37	108	1.8	541	1593	2973	4351	5865	510	1398	3013	4272	5607	2462	6097	13126	19201	24970	2379	6093	13323	19525	24178	2042	5650	11322	15988	21318	2224	5281	9957	16780	20550	0
01:49:02	37	109	1.81667	558	1598	3005	4345	5924	525	1413	3077	4320	5643	2413	6097	13127	19168	24845	2358	6093	13291	19377	24215	2032	5677	11242	15942	21539	2215	5342	10005	16742	20648	0
01:50:02	37	110	1.83333	556	1600	3018	4340	5972	524	1433	3121	4404	5699	2363	6092	13139	19258	24770	2359	6095	13232	19443	24141	1994	5681	11380	16157	21629	2161	5302	10017	16620	20689	0
01:51:02	37	111	1.85	551	1647	3060	4466	6006	533	1440	3128	4433	5781	2408	6102	13169	19314	24860	2356	6101	13356	19518	24180	2034	5713	11507	16247	21761	2278	5297	10107	16888	20985	0
01:52:02	37	112	1.86667	586	1652	3053	4479	6108	538	1449	3168	4468	5845	2401	6110	13101	19347	24860	2379	6026	13311	19411	24279	2043	5687	11428	16233	21775	2215	5393	10136	16886	21042	0
01:53:02	37	113	1.88333	577	1657	3082	4532	6156	563	1472	3215	4502	5877	2411	6099	13134	19141	24852	2383	6069	13290	19474	24264	2033	5699	11551	16305	21979	2258	5358	10199	16995	21189	0
01:54:02	37	114	1.9	589	1680	3186	4600	6222	569	1474	3226	4510	5935	2433	6101	13118	19224	24837	2338	6054	13284	19367	24251	2062	5728	11537	16421	22049	2172	5425	10191	17120	21146	0
01:55:02	37	115	1.91667	602	1728	3208	4663	6352	571	1501	3299	4584	6026	2411	6099	13150	19144	24778	2365	6113	13289	19407	24027	2068	5720	11568	16504	22154	2235	5435	10237	16947	21402	0
01:56:02	36.9	116	1.93333	595	1677	3206	4646	6427	564	1499	3311	4683	6124	2363	6094	13075	19260	24826	2310	6027	13269	19346	24013	2048	5728	11592	16594	22193	2252	5367	10238	17186	21401	0
01:57:02	37	117	1.95	587	1726	3214	4734	6464	573	1538	3378	4697	6145	2437	6090	13116	19074	24754	2352	6113	13203	19341	24060	2060	5702	11622	16733	22268	2248	5420	10346	17177	21647	0
01:58:02	37	118	1.96667	582	1741	3274	4755	6495	594	1529	3384	4767	6241	2378	6129	13080	19161	24912	2349	6066	13214	19451	24019	2074	5733	11657	16676	22450	2245	5475	10253	17182	21664	0
01:59:02	37	119	1.98333	592	1729	3301	4810	6579	581	1555	3370	4806	6301	2381	6075	13120	19225	24704	2344	6047	13212	19361	24122	2055	5746	11661	16815	22439	2238	5482	10316	17259	21915	0
02:00:02	37	120	2	636	1818	3400	4918	6675	623	1592	3472	4894	6362	2384	6128	13138	19285	24903	2352	6060	13221	19420	23987	2077	5818	11766	16845	22565	2274	5476	10373	17301	21957	0
02:01:02	37	121	2.01667	631	1819	3377	4930	6727	613	1638	3510	4974	6480	2412	6104	13073	19223	24755	2358	6068	13286	19407	24114	2067	5739	11819	16881	22614	2270	5512	10411	17361	22142	0
02:02:02	37	122	2.03333	637	1847	3417	4990	6787	619	1607	3590	4988	6548	2416	6110	13011	19109	24796	2363	6054	13224	19278	24091	2092	5786	11776	16934	22815	2269	5496	10421	17435	22226	0
02:03:02	37	123	2.05	640	1813	3458	5012	6858	618	1627	3543	5007	6578	2391	6090	12973	19166	24691	2352	6030	13213	19432	24145	2075	5752	11757	17048	22867	2268	5473	10463	17293	22160	0
02:04:02	37	124	2.06667	656	1823	3447	5090	6914	629	1627	3630	5060	6682	2350	6098	13094	19109	24800	2349	6064	13291	19361	24006	2085	5768	11855	17157	22983	2260	5525	10489	17440	22464	0
02:05:02	37	125	2.08333	644	1861	3479	5084	7020	623	1652	3642	5051	6707	2369	6057	13075	19167	24707	2350	6036	13185	19433	24035	2063	5782	11912	17060	22992	2251	5592	10507	17268	22365	0
02:06:02	37	126	2.1	673	1877	3541	5156	7112	619	1700	3671	5189	6824	2350	6108	12937	19265	24753	2335	6101	13272	19460	24038	2092	5789	11886	17286	23281	2264	5489	10510	17312	22637	0
02:07:02	37	127	2.11667	670	1892	3612	5188	7186	663	1719	3744	5242	6882	2369	6124	13057	19087	24783	2329	6115	13276	19322	23719	2110	5840	11905	17220	23254	2273	5537	10619	17409	22540	0
02:08:02	37	128	2.13333	647	1859	3611	5239	7234	662	1707	3760	5223	6936	2352	6070	12948	19161	24603	2330	6022	13211	19342	24017	2098	5838	11886	17259	23143	2215	5530	10588	17423	22607	0
02:09:02	37	129	2.15	674	1963	3697	5264	7335	679	1769	3765	5312	7047	2391	6111	12977	19285	24821	2350	6074	13144	19381	23943	2103	5825	12049	17299	23354	2303	5530	10683	17469	22734	0
02:10:02	37	130	2.16667	690	1965	3684	5334	7377	683	1731	3842	5384	7035	2365	6033	12897	19208	24621	2344	6087	13185	19402	23983	2080	5813	11964	17420	23400	2276	5563	10543	17564	22700	0
02:11:02	37	131	2.18333	695	1940	3722	5408	7441	666	1776	3909	5383	7144	2384	6042	12975	19119	24733	2349	6091	13183	19318	23875	2087	5812	12049	17552	23354	2241	5589	10691	17492	22885	0
02:12:02	37	132	2.2	708	1978	3770	5449	7543	702	1773	3897	5476	7225	2364	6077	12955	19097	24680	2324	6081	13229	19319	24080	2071	5838	12009	17438	23513	2281	5611	10591	17482	22706	0
02:13:02	37	133	2.21667	709	2011	3795	5503	7565	712	1824	3945	5476	7321	2359	6058	12986	19072	24655	2344	6061	13223	19483	23835	2119	5817	12097	17523	23404	2289	5569	10704	17398	22834	0
02:14:02	37	134	2.23333	726	2034	3836	5532	7695	704	1847	3970	5542	7423	2356	6108	12977	19077	24584	2342	6015	13147	19377	23971	2105	5866	12062	17528	23531	2270	5619	10727	17486	22997	0
02:15:02	37	135	2.25	719	2050	3853	5566	7695	699	1820	3997	5596	7453	2376	6035	12957	19086	24661	2321	5953	13160	19240	23750	2061	5789	12071	17555	23563	2286	5581	10671	17517	23139	0
02:16:02	37	136	2.26667	717	2032	3924	5622	7841	721	1825	4068	5629	7561	2381	6008	13028	19141	24666	2285	6034	13195	19324	23830	2072	5788	12057	17588	23770	2260	5581	10650	17539	23066	0
02:17:02	37	137	2.28333	751	2082	3938	5696	7874	740	1908	4097	5731	7600	2408	6029	12972	19262	24775	2358	6095	13183	19322	23801	2104	5836	12138	17704	23756	2301	5641	10689	17730	23198	0
02:18:02	37	138	2.3	750	2116	3947	5756	7917	737	1890	4127	5759	7729	2356	6024	12959	19217	24754	2348	5983	13107	19292	23818	2086	5823	12166	17534	23660	2258	5639	10622	17570	23099	0
02:19:02	37	139	2.31667	755	2091	3955	5751	7986	730	1884	4199	5817	7844	2365	6042	12922	19067	24593	2354	6082	13181	19255	24072	2076	5831	12132	17726	23504	2297	5615	10657	17521	23395	0
02:20:02	37	140	2.33333	745	2102	4021	5824	8080	735	1931	4154	5857	7743	2342	6012	13050	19069	24605	2349	6027	13178	19304	23779	2099	5802	12182	17768	23778	2296	5588	10733	17532	23321	0
02:21:02	37	141	2.35	757	2120	4020	5900	8084	763	1959	4229	5928	7978	2409	5987	12949	19120	24717	2344	6041	12996	19313	23912	2129	5869	12192	17774	23779	2266	5580	10667	17479	23365	0
02:22:02	37	142	2.36667	757	2125	4104	5905	8221	786	1924	4247	5911	7996	2329	6065	12831	19124	24628	2328	6041	13096	19284	23835	2109	5875	12124	17785	23926	2229	5570	10724	17523	23469	0
02:23:02	37	143	2.38333	787	2160	4135	5993	8291	760	1976	4353	6004	8114	2338	6048	12960	19104	24665	2351	6041	13192	19399	23778	2076	5806	12178	17816	24093	2288	5587	10720	17537	23420	0
02:24:02	37	144	2.4	793	2178	4148	6044	8332	750	2011	4346	6021	8122	2351	6012	12950	19135	24579	2344	6051	13155	19234	23793	2064	5834	12210	17914	23960	2271	5626	10763	17606	23483	0
02:25:02	37	145	2.41667	808	2198	4199	6076	8429	819	2031	4383	6132	8195	2375	6059	13010	19039	24582	2348	6094	13115	19284	23691	2091	5825	12181	17942	24125	2279	5625	10735	17624	23439	0
02:26:02	37	146	2.43333	795	2172	4206	6155	8508	789	2036	4401	6098	8335	2336	5994	12859	19013	24811	2344	5982	13175	19287	23818	2111	5889	12256	17886	23993	2250	5600	10745	17548	23564	0
02:27:02	37	147	2.45	788	2219	4211	6164	8585	768	2035	4444	6162	8331	2360	6045	12942	19059	24747	2348	6048	13134	19231	23746	2081	5891	12264	17826	23940	2269	5633	10743	17504	23578	0
02:28:02	37	148	2.46667	785	2252	4289	6262	8758	805	2083	4496	6279	8418	2402	6012	12882	18995	24664	2321	6014	13080	19192	23782	2117	5809	12126	17851	23960	2309	5652	10830	17620	23645	0
02:29:02	37	149	2.48333	814	2264	4336	6300	8742	809	2086	4585	6254	8510	2388	6047	12960	19014	24692	2355	6014	13145	19342	23830	2121	5811	12188	18007	24134	2292	5640	10798	17651	23683	0
02:30:02	37	150	2.5	800	2261	4376	6348	8802	811	2083	4566	6342	8597	2340	6041	12909	19014	24658	2372	6033	13217	19226	23845	2093	5838	12279	18062	24050	2308	5618	10778	17595	23623	0
02:31:02	37	151	2.51667	823	2280	4388	6420	8833	841	2109	4580	6380	8658	2374	6051	12852	19025	24495	2328	5994	13031	19293	23705	2096	5867	12314	18043	24042	2280	5636	10838	17651	23754	0
02:32:02	37	152	2.53333	826	2300	4428	6432	8890	849	2120	4668	6485	8730	2379	6056	13017	19100	24500	2321	6037	13247	19332	23826	2096	5847	12264	18029	24095	2262	5635	10870	17628	23771	0
02:33:02	37	153	2.55	820	2322	4454	6427	8971	836	2143	4672	6505	8756	2335	6025	12934	19011	24646	2353	5993	13139	19149	23701	2114	5853	12209	18044	24162	2330	5635	10798	17667	23664	0
02:34:02	37.1	154	2.56667	849	2322	4505	6488	9091	859	2168	4768	6500	8869	2344	6033	12961	18990	24478	2352	6011	13150	19146	23656	2085	5784	12286	18008	23971	2301	5651	10826	17538	23622	0
02:35:02	37	155	2.58333	859	2336	4525	6598	9198	841	2223	4760	6572	8927	2363	6006	12898	19060	24514	2319	6004	13133	19198	23750	2088	5834	12300	18061	24113	2322	5633	10747	17586	23869	0
02:36:02	37	156	2.6	876	2337	4524	6639	9205	895	2234	4775	6651	9114	2329	6028	12950	18956	24694	2318	5966	13158	19288	23679	2101	5830	12341	18058	24050	2278	5683	10801	17597	23757	0
02:37:02	37	157	2.61667	874	2369	4605	6713	9257	889	2232	4821	6707	9116	2344	6011	12908	19032	24464	2355	6040	13157	19222	23792	2108	5807	12232	18034	24205	2307	5673	10830	17608	23659	0
02:38:02	37	158	2.63333	846	2374	4633	6676	9356	880	2234	4821	6641	9138	2329	5952	12885	19014	24463	2314	5983	13050	19181	23787	2105	5851	12247	17976	24056	2268	5646	10731	17588	23810	0
02:39:02	37	159	2.65	862	2382	4660	6788	9484	873	2240	4896	6817	9263	2329	5990	12919	18933	24537	2340	6046	13100	19204	23724	2097	5863	12285	18020	24048	2249	5635	10868	17534	23934	0
02:40:02	37	160	2.66667	867	2384	4653	6882	9522	885	2235	4900	6827	9320	2324	5990	12897	18972	24462	2324	5954	13152	19247	23561	2092	5792	12280	18095	24195	2279	5643	10773	17597	23818	0
02:41:02	37	161	2.68333	868	2443	4760	6827	9545	884	2265	4984	6899	9474	2331	5991	12952	18917	24584	2328	5978	13106	19202	23773	2061	5838	12223	18100	24049	2271	5613	10766	17586	23778	0
02:42:02	37	162	2.7	923	2424	4777	6907	9630	914	2296	5044	6935	9438	2306	6017	12939	18943	24574	2340	5975	13066	19172	23634	2101	5816	12233	18042	24239	2304	5632	10852	17620	23835	0
02:43:02	37	163	2.71667	881	2441	4750	6969	9612	917	2325	5027	6939	9559	2310	5958	12880	18888	24615	2329	6001	13141	19023	23589	2088	5804	12321	18075	24245	2291	5604	10812	17545	23868	0
02:44:02	37	164	2.73333	896	2491	4799	6935	9805	912	2309	5065	7047	9612	2343	5978	12887	19013	24443	2314	5952	13114	19081	23634	2090	5764	12287	18157	24234	2282	5613	10807	17536	23917	0
02:45:02	37	165	2.75	899	2473	4886	7106	9891	941	2359	5141	7120	9782	2311	6050	12862	18927	24415	2332	5958	13010	19134	23703	2090	5840	12298	18218	24175	2265	5706	10816	17555	23889	0
02:46:02	36.9	166	2.76667	942	2503	4917	7162	9971	977	2383	5144	7229	9725	2324	6000	12943	18979	24598	2336	6021	13160	19191	23520	2132	5818	12241	18186	24322	2286	5701	10788	17506	23922	0
02:47:02	37	167	2.78333	931	2509	4960	7150	10052	946	2347	5185	7200	9815	2319	5929	12892	18946	24466	2272	5997	13150	19120	23822	2089	5802	12319	18168	24166	2262	5625	10745	17589	23892	0
02:48:02	37	168	2.8	909	2517	4975	7250	10070	965	2380	5211	7264	9845	2334	6009	12889	18883	24437	2328	5952	13013	19302	23556	2102	5794	12306	18122	24224	2266	5649	10770	17443	23823	0
02:49:02	37	169	2.81667	920	2557	4983	7204	10153	968	2428	5250	7312	10005	2320	5949	12921	18900	24441	2321	5961	13063	19094	23555	2078	5822	12251	18112	24216	2258	5591	10832	17470	23834	0
02:50:02	37	170	2.83333	920	2529	4985	7290	10316	967	2459	5298	7315	10038	2321	5957	12881	18933	24488	2347	5989	12916	18938	23496	2087	5765	12228	18145	24269	2258	5594	10797	17512	23964	0
02:51:02	37	171	2.85	945	2603	5099	7378	10264	990	2438	5356	7415	10150	2340	6034	12822	18887	24443	2328	5933	13045	19154	23584	2093	5789	12313	18174	24266	2290	5652	10790	17502	23935	0
02:52:02	37	172	2.86667	955	2586	5064	7357	10326	975	2442	5311	7387	10124	2332	5956	12893	18885	24520	2318	5975	13022	19041	23684	2085	5739	12317	18142	24412	2248	5595	10801	17418	23864	0
02:53:02	37	173	2.88333	964	2621	5093	7395	10514	986	2504	5407	7441	10286	2345	5968	12857	18925	24369	2344	5996	13086	19102	23621	2071	5791	12372	18270	24137	2277	5654	10834	17589	23950	0
02:54:02	37	174	2.9	968	2625	5163	7419	10523	993	2509	5416	7529	10334	2329	6021	12948	18838	24321	2317	5926	13043	19025	23539	2080	5747	12269	18140	24271	2280	5613	10793	17449	24017	0
02:55:02	37	175	2.91667	942	2639	5182	7531	10676	997	2536	5457	7594	10414	2325	5959	12855	18775	24488	2298	5935	13113	19178	23622	2092	5776	12244	18166	24143	2294	5641	10751	17440	23950	0
02:56:02	37	176	2.93333	982	2649	5220	7533	10685	1029	2543	5469	7669	10447	2312	5881	12849	18890	24396	2289	5930	13030	19033	23391	2095	5798	12256	18207	24213	2280	5640	10773	17442	23933	0
02:57:02	37	177	2.95	971	2680	5255	7574	10805	1027	2550	5560	7699	10578	2320	5982	12775	18915	24358	2315	5946	13005	19070	23538	2082	5749	12262	18124	24208	2268	5632	10798	17416	23827	0
02:58:02	37	178	2.96667	976	2665	5348	7653	10753	1036	2561	5579	7734	10686	2300	5958	12861	18947	24489	2340	5991	13047	18997	23542	2058	5791	12248	18343	24252	2292	5642	10805	17512	23926	0
02:59:02	37	179	2.98333	979	2666	5361	7695	10834	994	2535	5614	7785	10744	2322	6033	12773	18894	24280	2320	5962	13021	19007	23410	2079	5770	12296	18253	24326	2243	5643	10847	17479	23904	0
03:00:02	37	180	3	974	2687	5375	7756	10878	1021	2575	5632	7759	10809	2285	5950	12837	18924	24274	2317	5972	13010	19031	23579	2051	5764	12255	18179	24322	2265	5672	10722	17454	23846	0
03:01:02	37	181	3.01667	1002	2733	5389	7876	11015	1032	2618	5675	7951	10893	2295	5945	12824	18779	24345	2323	5992	13029	18966	23346	2074	5786	12409	18102	24195	2271	5656	10717	17454	23809	0
03:02:02	37	182	3.03333	1021	2714	5445	7812	11065	1059	2637	5732	7974	10945	2332	5980	12765	18812	24402	2330	5935	13037	19151	23520	2098	5838	12338	18127	24213	2254	5630	10795	17521	23938	0
03:03:02	37	183	3.05	1018	2701	5455	7931	11126	1036	2638	5701	7977	11004	2295	5976	12816	18765	24358	2313	5900	12974	18984	23421	2083	5723	12254	18237	24234	2245	5616	10761	17484	23993	0
03:04:02	37.1	184	3.06667	1026	2783	5486	7927	11229	1052	2671	5825	8014	11065	2279	6051	12795	18889	24346	2314	5995	12970	19104	23385	2088	5782	12272	18202	24321	2291	5637	10688	17434	23879	0
03:05:02	37	185	3.08333	1045	2742	5525	8001	11285	1070	2631	5835	8056	11074	2339	5973	12777	18736	24320	2298	5939	12968	18899	23405	2058	5797	12214	18104	24236	2282	5693	10728	17485	23861	0
03:06:02	37	186	3.1	1028	2785	5517	7989	11317	1081	2708	5872	8082	11220	2312	5950	12827	18773	24367	2314	5989	12980	19078	23406	2067	5768	12218	18058	24324	2246	5620	10732	17441	23867	0
03:07:02	37	187	3.11667	1025	2782	5574	8091	11436	1074	2699	5917	8139	11205	2356	5900	12821	18787	24246	2279	5900	12994	19027	23299	2077	5762	12162	18254	24297	2303	5669	10709	17446	23793	0
03:08:02	37	188	3.13333	1059	2791	5672	8128	11490	1095	2720	5967	8218	11399	2297	5923	12802	18772	24421	2331	5906	12991	18974	23530	2087	5810	12314	18162	24119	2226	5601	10738	17373	23963	0
03:09:02	37	189	3.15	1043	2816	5603	8172	11479	1103	2722	5996	8328	11431	2316	5949	12783	18701	24344	2335	5939	13015	19089	23351	2069	5764	12264	18194	24280	2230	5582	10710	17382	23806	0
03:10:02	37.1	190	3.16667	1071	2776	5689	8149	11577	1078	2759	5968	8353	11420	2257	5882	12758	18793	24097	2273	5908	12916	18901	23199	2070	5784	12303	18142	24194	2277	5587	10735	17378	23945	0
03:11:02	37	191	3.18333	1046	2856	5675	8222	11716	1107	2756	6053	8336	11517	2272	5940	12735	18688	24189	2262	5994	12919	18928	23521	2072	5748	12168	18278	24108	2259	5595	10719	17432	23848	0
03:12:02	37	192	3.2	1090	2818	5744	8352	11781	1135	2786	6150	8468	11596	2309	5903	12746	18652	24198	2320	5871	12920	18992	23597	2105	5749	12287	18202	24057	2270	5644	10770	17466	23851	0
03:13:02	37	193	3.21667	1073	2879	5800	8383	11814	1130	2795	6082	8545	11731	2321	5931	12696	18725	24315	2278	5915	12988	18873	23245	2091	5776	12232	18262	24137	2246	5602	10728	17402	23905	0
03:14:02	37	194	3.23333	1048	2878	5856	8402	11885	1116	2831	6115	8517	11796	2287	5929	12637	18765	24313	2299	5915	12884	19014	23404	2063	5768	12200	18154	24073	2278	5582	10811	17306	23892	0
03:15:02	37	195	3.25	1101	2885	5821	8443	11929	1115	2814	6177	8493	11843	2281	5935	12717	18639	24138	2308	5953	12964	18878	23394	2061	5739	12191	18053	24181	2267	5596	10705	17260	23862	0
03:16:02	37	196	3.26667	1094	2925	5932	8515	11952	1139	2861	6206	8564	11816	2276	5881	12648	18768	24252	2286	5896	12911	19023	23467	2080	5747	12247	18120	24272	2245	5656	10662	17282	23763	0
03:17:02	37	197	3.28333	1109	2925	5891	8541	12147	1177	2854	6224	8651	11984	2289	5900	12720	18741	24243	2318	5933	12841	18970	23422	2065	5778	12195	18176	24123	2271	5615	10715	17347	23914	0
03:18:02	37	198	3.3	1096	2947	5907	8524	12198	1146	2866	6307	8660	12040	2259	5945	12720	18600	24233	2329	5938	12908	18782	23336	2070	5773	12166	18132	24038	2236	5640	10700	17442	23941	0
03:19:02	37	199	3.31667	1093	2933	5988	8685	12208	1155	2891	6293	8780	12073	2277	5907	12700	18634	24159	2315	5878	12923	18857	23456	2060	5742	12193	18154	24027	2264	5579	10661	17309	23805	0
03:20:02	37	200	3.33333	1109	2958	6046	8695	12243	1151	2925	6377	8791	12159	2256	5882	12692	18722	24210	2283	5890	12904	18852	23209	2055	5781	12139	18073	24236	2240	5601	10672	17291	23690	0
03:21:02	37	201	3.35	1134	2959	6063	8738	12328	1179	2921	6403	8909	12198	2281	5928	12734	18654	23991	2275	5898	12810	18850	23527	2054	5781	12117	18173	24094	2264	5612	10672	17379	23770	0
03:22:02	37	202	3.36667	1135	2941	6100	8782	12438	1191	2956	6475	8918	12275	2242	5892	12723	18621	24138	2301	5939	12870	18909	23321	2056	5743	12194	18153	24190	2236	5569	10702	17356	23809	0
03:23:02	37	203	3.38333	1118	3006	6120	8844	12441	1205	2931	6451	8901	12281	2286	5941	12673	18581	24116	2309	5900	12848	18858	23219	2071	5721	12170	18086	24091	2255	5617	10691	17340	23882	0
03:24:02	37	204	3.4	1122	3024	6140	8879	12522	1213	2958	6403	9063	12399	2260	5926	12701	18688	24106	2280	5912	12792	18833	23190	2035	5731	12131	18136	24116	2274	5583	10661	17233	23870	0
03:25:02	37	205	3.41667	1138	3020	6162	8849	12604	1221	2953	6531	9009	12607	2320	5899	12584	18634	23957	2297	5913	12933	18918	23218	2029	5703	12163	18045	24084	2236	5577	10726	17289	23758	0
03:26:02	37	206	3.43333	1152	3030	6193	9006	12650	1198	2994	6511	9011	12546	2285	5863	12594	18632	23983	2292	5979	13033	18847	23186	2056	5658	12107	18023	24144	2214	5593	10687	17294	23725	0
03:27:02	37	207	3.45	1127	3093	6210	9035	12750	1207	3020	6514	9088	12631	2281	5837	12656	18755	24045	2282	5873	12822	18752	23274	2023	5679	12173	17976	23983	2236	5526	10662	17204	23821	0
03:28:02	37	208	3.46667	1154	3038	6259	9019	12720	1185	3002	6590	9126	12744	2315	5922	12618	18602	23984	2278	5888	12925	18826	23180	2058	5680	12123	17995	23998	2222	5618	10699	17230	23836	0
03:29:02	37	209	3.48333	1149	3077	6288	9103	12862	1224	3077	6712	9173	12632	2271	5902	12579	18562	23885	2270	5859	12793	18912	23147	2043	5661	12147	18095	23919	2270	5639	10641	17337	23699	0
03:30:02	37	210	3.5	1185	3108	6283	9153	12920	1235	3059	6663	9288	12759	2293	5884	12654	18534	24063	2290	5930	12914	18715	23211	2051	5684	12195	18097	23902	2261	5647	10711	17224	23755	0
03:31:02	37	211	3.51667	1145	3131	6383	9129	12958	1218	3066	6681	9352	12852	2246	5869	12622	18578	24070	2260	5905	12800	18784	23205	2045	5676	12146	18068	23868	2257	5528	10671	17153	23712	0
03:32:02	37	212	3.53333	1186	3113	6405	9135	12973	1245	3080	6685	9357	12923	2291	5918	12610	18528	23863	2299	5922	12889	18838	23193	2053	5648	12110	17937	24077	2253	5625	10671	17256	23663	0
03:33:02	37	213	3.55	1165	3097	6368	9247	13152	1237	3112	6715	9369	12931	2298	5842	12618	18550	23993	2273	5887	12846	18760	23126	2028	5718	12126	18036	24083	2201	5533	10684	17167	23754	0
03:34:02	37	214	3.56667	1203	3134	6442	9306	13192	1238	3116	6846	9414	13008	2279	5878	12662	18700	24024	2315	5915	12882	18927	23132	2026	5745	12078	18013	23996	2261	5568	10707	17104	23773	0
03:35:02	37	215	3.58333	1205	3149	6385	9401	13197	1265	3119	6804	9522	13163	2281	5864	12644	18510	24088	2283	5855	12921	18765	23035	2019	5631	12150	18079	24167	2230	5539	10541	17191	23739	0
03:36:02	37	216	3.6	1183	3118	6487	9381	13326	1247	3129	6866	9507	13132	2266	5851	12641	18507	23945	2290	5900	12758	18827	22922	2024	5695	12126	18026	23990	2231	5623	10645	17133	23630	0
03:37:02	37	217	3.61667	1191	3123	6542	9487	13299	1267	3160	6871	9597	13205	2250	5848	12564	18615	23951	2284	5873	12941	18679	23166	2024	5668	12132	17986	23946	2261	5499	10632	17215	23702	0
03:38:02	37	218	3.63333	1207	3166	6486	9470	13440	1243	3175	6910	9580	13260	2249	5818	12660	18616	23976	2276	5877	12790	18627	23205	2051	5684	12174	17962	23987	2254	5584	10740	17216	23639	0
03:39:02	37	219	3.65	1217	3225	6584	9554	13461	1277	3227	6961	9707	13338	2247	5874	12573	18564	24057	2291	5885	12834	18862	23128	2036	5722	12120	18091	23970	2239	5565	10614	17195	23664	0
03:40:02	37	220	3.66667	1167	3180	6603	9533	13550	1291	3200	6983	9782	13414	2252	5846	12610	18626	23988	2274	5880	12802	18750	23132	2022	5676	12050	18048	23962	2237	5563	10677	17192	23643	0
03:41:02	37	221	3.68333	1237	3161	6626	9636	13568	1294	3213	6960	9720	13394	2240	5806	12609	18637	23963	2291	5875	12812	18704	23181	2037	5685	12081	18018	23844	2238	5514	10640	17170	23709	0
03:42:02	37	222	3.7	1222	3229	6710	9684	13592	1315	3247	7054	9825	13621	2208	5866	12637	18597	23935	2346	5897	12859	18789	23033	2029	5681	12121	17972	23959	2264	5571	10623	17143	23487	0
03:43:02	37	223	3.71667	1222	3237	6666	9701	13790	1334	3253	7065	9811	13545	2251	5851	12583	18537	23873	2264	5858	12921	18677	23129	2027	5696	12037	17984	23806	2209	5539	10690	17097	23707	0
03:44:02	37	224	3.73333	1233	3278	6751	9752	13687	1289	3246	7082	9926	13551	2262	5873	12695	18560	23972	2273	5836	12799	18822	23029	2004	5690	12098	17929	23947	2246	5515	10588	17135	23653	0
03:45:02	37	225	3.75	1225	3261	6759	9746	13820	1329	3264	7153	9873	13706	2283	5884	12605	18515	24052	2320	5839	12830	18698	23037	2035	5697	12053	17962	23850	2261	5527	10640	17106	23665	0
03:46:02	37	226	3.76667	1241	3307	6775	9871	13841	1297	3283	7125	9935	13817	2265	5883	12683	18515	23994	2268	5868	12794	18681	22993	2017	5658	12137	17915	24008	2208	5509	10567	17094	23605	0
03:47:02	37	227	3.78333	1249	3288	6850	9862	13995	1336	3285	7174	9975	13827	2296	5943	12615	18532	23950	2328	5938	12920	18777	23140	2060	5655	12154	18012	24061	2247	5565	10515	17118	23578	0
03:48:02	37	228	3.8	1248	3288	6782	9859	13958	1310	3262	7196	10111	13897	2225	5851	12587	18517	23879	2264	5855	12675	18727	22962	2013	5682	12065	17967	23844	2209	5541	10540	17182	23553	0
03:49:02	37	229	3.81667	1235	3289	6832	9992	13969	1323	3317	7280	10048	13823	2229	5894	12554	18601	23932	2287	5827	12778	18720	23149	1982	5669	12016	17862	23785	2211	5531	10650	17117	23634	0
03:50:02	37	230	3.83333	1247	3296	6855	9956	14061	1346	3286	7240	10157	14140	2252	5797	12570	18431	23913	2280	5895	12751	18785	23111	1998	5660	12053	18039	23890	2187	5576	10564	17041	23566	0
03:51:02	37	231	3.85	1263	3313	6959	10065	14266	1346	3352	7322	10214	14060	2222	5829	12569	18621	24001	2288	5858	12782	18683	22984	2012	5677	12127	17910	23805	2239	5544	10584	17127	23535	0
03:52:02	37	232	3.86667	1247	3312	6988	10080	14275	1332	3345	7332	10253	14110	2262	5815	12583	18436	23902	2266	5877	12778	18657	22846	1987	5638	12003	18008	23856	2234	5574	10496	17072	23458	0
03:53:02	37	233	3.88333	1278	3396	6933	10066	14246	1348	3394	7370	10249	14118	2256	5855	12617	18485	23938	2284	5832	12688	18719	23005	1993	5651	12067	17866	23767	2248	5481	10561	17039	23541	0
03:54:02	37	234	3.9	1279	3388	6993	10156	14417	1345	3410	7363	10350	14166	2218	5799	12666	18512	23993	2305	5850	12784	18657	23047	2006	5603	12023	17910	23893	2230	5510	10537	17136	23639	0
03:55:02	37	235	3.91667	1293	3355	7028	10234	14457	1366	3379	7410	10304	14231	2232	5772	12626	18501	23897	2273	5871	12842	18597	22978	2019	5668	12079	17968	23862	2228	5522	10503	17198	23452	0
03:56:02	37	236	3.93333	1266	3375	7075	10228	14448	1402	3409	7480	10401	14342	2189	5855	12587	18527	23913	2286	5871	12717	18746	22864	2018	5640	11949	17845	23909	2243	5530	10581	17055	23449	0
03:57:02	37	237	3.95	1305	3396	7024	10270	14555	1364	3418	7518	10385	14390	2211	5850	12561	18547	23896	2272	5838	12793	18696	22969	1981	5677	11937	17971	23791	2229	5622	10589	17211	23382	0
03:58:02	37	238	3.96667	1284	3399	7015	10333	14612	1393	3457	7526	10425	14434	2228	5828	12600	18538	24021	2287	5848	12701	18757	22927	1985	5626	12033	17782	23716	2211	5528	10602	17206	23350	0
03:59:02	37	239	3.98333	1251	3398	7153	10323	14628	1403	3495	7508	10504	14528	2223	5820	12515	18538	23891	2227	5763	12763	18644	22925	1973	5602	11998	17850	23859	2217	5539	10506	17112	23433	0
04:00:02	37	240	4	1278	3418	7177	10349	14638	1405	3468	7586	10489	14556	2239	5863	12503	18474	23816	2299	5874	12743	18639	22999	2015	5676	12063	17900	23817	2231	5544	10477	17029	23296	0
04:01:02	37	241	4.01667	1282	3428	7128	10405	14701	1388	3470	7556	10631	14632	2196	5784	12570	18544	23867	2278	5805	12730	18552	22926	1991	5605	11985	17971	23698	2267	5521	10469	17080	23574	0
04:02:02	37	242	4.03333	1307	3436	7255	10522	14812	1395	3478	7571	10534	14699	2204	5832	12554	18406	23744	2286	5871	12698	18669	22817	1997	5607	11992	17892	23945	2209	5525	10583	17066	23441	0
04:03:02	37	243	4.05	1288	3436	7270	10475	14927	1382	3486	7622	10715	14786	2227	5822	12580	18475	23862	2249	5818	12800	18684	22929	1990	5619	12008	17851	23743	2201	5503	10561	17087	23376	0
04:04:02	37	244	4.06667	1313	3485	7287	10514	14942	1436	3538	7693	10653	14752	2223	5809	12609	18435	23779	2304	5849	12737	18624	22847	2009	5625	11978	17841	23802	2251	5560	10486	16961	23330	0
04:05:02	37	245	4.08333	1309	3494	7269	10602	15028	1438	3552	7683	10723	14768	2269	5814	12543	18505	23911	2261	5838	12715	18735	22854	1999	5676	12065	17932	23830	2260	5503	10562	17071	23362	0
04:06:02	37	246	4.1	1350	3488	7331	10605	15038	1466	3581	7756	10778	14807	2228	5790	12614	18432	23875	2287	5850	12802	18656	22842	1998	5585	11976	17890	23829	2203	5530	10509	17019	23239	0
04:07:02	37	247	4.11667	1328	3477	7368	10703	15077	1431	3561	7781	10846	14846	2218	5831	12661	18487	23833	2287	5880	12794	18651	22860	2032	5641	11917	17854	23765	2221	5530	10601	17135	23410	0
04:08:02	37	248	4.13333	1355	3457	7399	10766	15255	1451	3530	7782	10956	14988	2206	5800	12529	18477	23703	2258	5852	12679	18656	22720	2031	5625	12002	17826	23801	2239	5497	10546	16986	23392	0
04:09:02	37	249	4.15	1341	3527	7428	10726	15141	1432	3537	7782	10896	15008	2233	5831	12519	18437	23898	2271	5833	12784	18591	22571	1991	5651	11926	17795	23788	2219	5557	10467	17019	23318	0
04:10:02	37	250	4.16667	1326	3532	7437	10763	15260	1437	3565	7791	10953	15058	2194	5794	12657	18308	23905	2287	5771	12730	18718	22830	1977	5592	11875	17847	23707	2229	5548	10483	16930	23445	0
04:11:02	37	251	4.18333	1322	3580	7443	10850	15284	1460	3633	7846	10979	15074	2196	5822	12578	18320	23769	2301	5823	12744	18547	22761	2014	5624	12033	17748	23855	2211	5506	10526	17011	23230	0
04:12:02	37	252	4.2	1358	3536	7451	10874	15308	1477	3553	7824	11008	15068	2214	5800	12446	18377	23820	2296	5815	12672	18507	22685	1970	5591	11955	17843	23716	2205	5533	10518	17051	23348	0
04:13:02	37	253	4.21667	1352	3542	7534	10946	15514	1452	3654	7897	11051	15153	2222	5782	12451	18368	23760	2288	5814	12733	18623	22807	1975	5588	11974	17797	23661	2249	5532	10535	17048	23273	0
04:14:02	37	254	4.23333	1351	3522	7476	10850	15483	1460	3641	7874	11097	15282	2189	5766	12508	18470	23918	2282	5846	12774	18606	22961	1968	5618	11973	17958	23669	2185	5479	10426	16931	23204	0
04:15:02	37	255	4.25	1353	3602	7550	10974	15550	1484	3658	7966	11178	15272	2247	5787	12582	18438	23833	2328	5856	12732	18583	22750	2001	5604	11890	17799	23684	2248	5512	10520	16990	23348	0
04:16:02	37	256	4.26667	1348	3624	7562	11008	15445	1482	3647	7924	11141	15312	2173	5766	12481	18428	23798	2311	5753	12701	18539	22684	1991	5562	11941	17651	23817	2197	5492	10537	16993	23293	0
04:17:02	37	257	4.28333	1346	3582	7600	11080	15596	1453	3631	7946	11168	15481	2197	5724	12491	18316	23820	2263	5866	12595	18551	22679	1953	5545	11965	17727	23672	2198	5508	10461	16911	23313	0
04:18:02	37	258	4.3	1343	3625	7610	11122	15701	1517	3731	7983	11248	15422	2228	5805	12501	18458	23899	2262	5866	12705	18690	22776	1956	5579	12011	17798	23781	2230	5562	10532	16934	23010	0
04:19:02	37	259	4.31667	1369	3628	7618	11135	15750	1481	3689	8052	11270	15406	2205	5822	12456	18444	23801	2261	5763	12696	18578	22789	1959	5629	11971	17725	23796	2227	5502	10488	16960	23203	0
04:20:02	37	260	4.33333	1357	3634	7656	11158	15692	1495	3705	8056	11345	15530	2186	5761	12477	18393	23886	2258	5822	12747	18556	22754	1944	5607	11898	17745	23454	2203	5468	10515	16922	23213	0
04:21:02	37	261	4.35	1376	3598	7670	11205	15817	1478	3707	8059	11284	15588	2184	5768	12508	18467	23738	2267	5859	12734	18534	22672	2002	5579	11927	17780	23691	2217	5529	10549	16979	23249	0
04:22:02	37	262	4.36667	1393	3647	7792	11221	15896	1514	3758	8082	11369	15668	2223	5801	12489	18466	23732	2279	5881	12690	18668	22555	1980	5626	11898	17808	23571	2239	5511	10442	16911	23180	0
04:23:02	37	263	4.38333	1393	3622	7787	11292	16011	1510	3767	8182	11500	15604	2212	5799	12449	18365	23774	2277	5844	12583	18571	22845	1982	5620	11931	17603	23553	2223	5498	10459	17052	23142	0
04:24:02	37	264	4.4	1377	3642	7778	11188	16036	1508	3758	8152	11420	15606	2190	5773	12410	18368	23752	2260	5808	12666	18569	22663	1946	5652	11885	17807	23691	2234	5492	10379	16898	23158	0
04:25:02	37	265	4.41667	1391	3707	7796	11288	15975	1503	3737	8224	11520	15832	2211	5791	12472	18398	23686	2268	5862	12689	18511	22740	1970	5552	12005	17851	23684	2194	5428	10529	16878	23128	0
04:26:02	37	266	4.43333	1385	3688	7815	11462	16084	1536	3772	8192	11431	15782	2185	5772	12439	18438	23814	2279	5851	12678	18547	22715	1977	5544	11876	17809	23599	2216	5475	10400	17000	23138	0
04:27:02	37	267	4.45	1378	3660	7865	11358	16118	1566	3761	8257	11538	15774	2185	5764	12532	18389	23768	2286	5828	12636	18674	22542	1967	5589	11944	17741	23417	2199	5462	10450	16970	23056	0
04:28:02	37	268	4.46667	1372	3712	7922	11450	16147	1530	3736	8290	11727	15794	2185	5805	12377	18243	23820	2260	5814	12826	18548	22587	1945	5546	11832	17721	23543	2200	5462	10419	16864	23123	0
04:29:02	37	269	4.48333	1373	3702	7852	11477	16136	1468	3792	8311	11607	15842	2166	5734	12472	18380	23637	2270	5799	12731	18513	22680	1953	5571	11866	17672	23593	2171	5440	10454	16948	23119	0
04:30:02	37	270	4.5	1385	3722	7938	11586	16226	1546	3834	8285	11740	15981	2206	5748	12510	18371	23696	2273	5813	12609	18415	22640	1929	5592	11840	17718	23503	2203	5437	10462	16880	23210	0
04:31:02	37	271	4.51667	1372	3708	7905	11562	16442	1531	3834	8365	11741	16045	2198	5796	12434	18344	23760	2292	5863	12641	18731	22494	1944	5566	11949	17808	23649	2221	5455	10365	16870	23301	0
04:32:02	37	272	4.53333	1405	3740	7992	11626	16327	1567	3852	8357	11812	16007	2199	5752	12416	18407	23842	2279	5806	12679	18518	22766	1951	5565	11881	17790	23485	2211	5440	10428	16678	23052	0
04:33:02	37	273	4.55	1411	3750	7962	11603	16429	1535	3876	8424	11796	16042	2184	5798	12361	18349	23678	2271	5774	12686	18401	22661	1949	5537	11946	17661	23450	2148	5465	10385	16834	23125	0
04:34:02	37	274	4.56667	1423	3758	8018	11722	16455	1540	3875	8363	11733	16205	2209	5800	12416	18407	23776	2270	5844	12709	18573	22736	1947	5623	11929	17680	23571	2219	5485	10471	16945	23072	0
04:35:02	37	275	4.58333	1439	3752	8038	11589	16405	1555	3854	8476	11889	16221	2148	5778	12486	18339	23838	2272	5845	12698	18602	22628	1956	5562	11815	17804	23611	2218	5493	10388	16924	23197	0
04:36:02	37	276	4.6	1433	3782	8043	11706	16472	1567	3875	8449	11910	16225	2198	5792	12456	18272	23799	2275	5843	12719	18515	22525	1962	5562	11910	17763	23691	2211	5483	10343	16978	23024	0
04:37:02	37	277	4.61667	1436	3740	8038	11718	16612	1581	3845	8481	11968	16279	2196	5714	12505	18318	23776	2269	5801	12670	18453	22499	1937	5559	11881	17734	23615	2193	5523	10428	16833	23106	0
04:38:02	37	278	4.63333	1423	3755	8131	11768	16625	1560	3868	8492	12008	16311	2184	5754	12497	18384	23837	2236	5848	12697	18521	22730	1961	5537	11906	17723	23506	2180	5455	10482	16853	23065	0
04:39:02	37	279	4.65	1414	3795	8112	11866	16612	1598	3936	8578	12019	16284	2200	5745	12452	18424	23778	2245	5759	12672	18529	22482	1962	5547	11894	17645	23552	2221	5476	10403	16726	23115	0
04:40:02	37	280	4.66667	1435	3817	8144	11877	16727	1594	3949	8533	12001	16425	2184	5744	12470	18251	23913	2252	5792	12682	18515	22574	1920	5550	11941	17601	23506	2211	5470	10461	16892	23100	0
04:41:02	37	281	4.68333	1434	3812	8177	11908	16674	1590	3995	8558	12000	16504	2180	5794	12479	18396	23730	2292	5830	12669	18553	22676	1975	5573	11834	17646	23614	2198	5470	10451	16806	23071	0
04:42:02	37	282	4.7	1448	3815	8168	11990	16830	1588	3946	8621	12139	16450	2187	5791	12449	18366	23645	2242	5817	12650	18516	22504	1949	5540	11871	17757	23427	2230	5451	10460	16764	23053	0
04:43:02	37	283	4.71667	1449	3812	8254	12006	16867	1565	3944	8585	12125	16465	2162	5747	12461	18297	23774	2281	5790	12632	18455	22602	1912	5533	11883	17644	23558	2184	5425	10420	16785	23014	0
04:44:02	37	284	4.73333	1437	3804	8168	12067	16885	1573	3967	8591	12162	16528	2178	5715	12426	18266	23651	2251	5785	12699	18428	22416	1935	5504	11800	17660	23559	2173	5460	10422	16766	22989	0
04:45:02	37	285	4.75	1466	3822	8243	12056	16921	1589	3983	8629	12151	16570	2171	5799	12441	18399	23793	2275	5775	12641	18350	22468	1951	5505	11860	17708	23556	2201	5469	10389	16791	22894	0
04:46:02	36.9	286	4.76667	1445	3852	8272	12117	17054	1600	3957	8694	12283	16553	2146	5672	12438	18314	23785	2251	5809	12653	18416	22443	1951	5541	11834	17612	23473	2196	5417	10441	16802	22943	0
04:47:02	37	287	4.78333	1446	3858	8282	12112	16858	1626	4007	8674	12275	16580	2191	5755	12449	18298	23698	2282	5820	12621	18473	22507	1971	5585	11799	17632	23502	2214	5468	10400	16867	23048	0
04:48:02	37	288	4.8	1466	3862	8392	12079	16969	1606	4017	8741	12231	16734	2212	5790	12421	18316	23754	2279	5834	12756	18405	22581	1898	5537	11792	17708	23469	2220	5461	10259	16756	22987	0
04:49:02	37	289	4.81667	1504	3892	8336	12195	17265	1623	4058	8784	12318	16687	2198	5789	12389	18285	23676	2284	5846	12747	18460	22481	1947	5567	11829	17711	23464	2227	5392	10332	16773	22956	0
04:50:02	37	290	4.83333	1460	3881	8389	12157	17097	1613	4024	8754	12334	16764	2163	5723	12494	18368	23668	2263	5780	12609	18403	22382	1931	5521	11813	17654	23472	2213	5419	10348	16717	22899	0
04:51:02	37	291	4.85	1495	3893	8424	12176	17281	1623	4003	8845	12475	16773	2187	5771	12490	18334	23797	2258	5800	12695	18489	22514	1958	5524	11819	17752	23503	2229	5499	10395	16853	23033	0
04:52:02	37	292	4.86667	1482	3881	8400	12309	17307	1627	4058	8842	12390	16841	2197	5749	12483	18380	23672	2286	5845	12766	18424	22414	1962	5541	11815	17580	23498	2210	5505	10328	16728	23021	0
04:53:02	37	293	4.88333	1508	3916	8390	12289	17201	1628	4055	8846	12510	16779	2154	5702	12480	18295	23717	2272	5835	12619	18331	22430	1935	5542	11784	17579	23598	2172	5443	10424	16787	22921	0
04:54:02	37	294	4.9	1482	3908	8501	12348	17257	1641	4097	8770	12569	16898	2175	5788	12419	18323	23706	2281	5820	12697	18416	22609	1956	5538	11843	17603	23448	2198	5476	10417	16737	22893	0
04:55:02	37	295	4.91667	1445	3908	8413	12321	17396	1670	4058	8888	12527	17118	2173	5701	12460	18312	23640	2252	5817	12753	18443	22364	1939	5534	11830	17685	23396	2172	5417	10318	16671	22880	0
04:56:02	37	296	4.93333	1518	3944	8467	12425	17350	1676	4124	8896	12548	16900	2200	5769	12485	18460	23665	2269	5784	12675	18438	22472	1951	5494	11779	17647	23577	2224	5473	10374	16730	22875	0
04:57:02	37	297	4.95	1465	3931	8526	12384	17438	1632	4093	8893	12554	17054	2159	5675	12476	18327	23650	2260	5737	12678	18396	22570	1893	5465	11870	17654	23481	2192	5385	10278	16688	22945	0
04:58:02	37	298	4.96667	1479	3933	8497	12506	17470	1654	4101	8851	12573	17001	2174	5718	12388	18223	23646	2272	5802	12609	18406	22443	1926	5543	11774	17604	23552	2188	5478	10290	16735	22720	0
04:59:02	37	299	4.98333	1476	3974	8541	12499	17548	1648	4123	8888	12618	16957	2160	5678	12447	18286	23648	2246	5825	12598	18354	22195	1921	5512	11758	17563	23492	2207	5457	10364	16697	22860	0
05:00:02	37	300	5	1463	3903	8584	12491	17607	1620	4109	8926	12559	17058	2133	5724	12343	18230	23706	2242	5832	12632	18417	22468	1922	5403	11859	17544	23593	2175	5481	10306	16714	22768	0
05:01:02	37	301	5.01667	1482	3933	8572	12545	17580	1670	4090	8904	12717	17171	2166	5739	12307	18250	23709	2267	5768	12673	18449	22475	1924	5477	11783	17605	23464	2174	5411	10278	16612	22743	0
05:02:02	37	302	5.03333	1467	3956	8565	12549	17676	1638	4156	8984	12730	17125	2156	5717	12306	18119	23695	2266	5804	12663	18420	22339	1882	5487	11863	17539	23441	2200	5423	10377	16719	22816	0
05:03:02	37	303	5.05	1503	3983	8593	12594	17695	1693	4137	8930	12738	17165	2151	5778	12450	18344	23688	2271	5774	12593	18450	22461	1903	5510	11783	17591	23320	2185	5458	10313	16741	22695	0
05:04:02	37	304	5.06667	1510	3959	8620	12625	17853	1688	4184	8978	12772	17048	2163	5744	12309	18240	23622	2264	5817	12534	18476	22390	1886	5536	11788	17550	23426	2203	5365	10300	16700	22745	0
05:05:02	37	305	5.08333	1490	3988	8732	12658	17756	1671	4163	9033	12740	17208	2159	5727	12416	18208	23661	2255	5764	12710	18329	22211	1881	5527	11786	17531	23532	2188	5395	10259	16647	22804	0
05:06:02	37	306	5.1	1495	3999	8659	12572	17816	1696	4192	9014	12815	17274	2171	5692	12422	18320	23686	2271	5773	12753	18430	22369	1923	5515	11793	17533	23367	2223	5425	10366	16668	22710	0
05:07:02	37	307	5.11667	1504	3975	8650	12718	17842	1652	4185	9025	12790	17285	2151	5714	12336	18138	23564	2217	5807	12638	18298	22460	1925	5485	11706	17524	23305	2176	5395	10301	16664	22610	0
05:08:02	37	308	5.13333	1482	4018	8773	12741	17833	1659	4132	9052	12834	17257	2165	5654	12386	18196	23677	2255	5778	12613	18378	22257	1891	5457	11747	17537	23384	2165	5412	10302	16668	22535	0
05:09:02	37	309	5.15	1515	3988	8752	12751	17982	1689	4198	9065	12898	17404	2176	5718	12400	18255	23563	2294	5772	12614	18392	22387	1916	5481	11801	17486	23301	2200	5442	10302	16686	22848	0
05:10:02	37	310	5.16667	1545	3990	8764	12857	17940	1697	4260	9166	12969	17413	2177	5722	12426	18294	23716	2267	5804	12674	18407	22280	1939	5540	11806	17531	23270	2166	5409	10231	16679	22698	0
05:11:02	37	311	5.18333	1511	4023	8816	12890	17996	1680	4228	9181	12975	17498	2147	5746	12387	18321	23511	2268	5812	12652	18349	22343	1908	5525	11698	17509	23215	2162	5373	10302	16714	22569	0
05:12:02	37	312	5.2	1493	4041	8778	12894	18022	1699	4232	9211	12973	17341	2160	5661	12387	18337	23621	2274	5788	12642	18379	22235	1922	5472	11738	17527	23360	2238	5364	10262	16663	22735	0
05:13:02	37	313	5.21667	1563	4068	8829	12895	18090	1719	4210	9211	13090	17387	2167	5732	12411	18289	23493	2272	5792	12614	18502	22295	1940	5532	11784	17498	23265	2186	5409	10305	16769	22776	0
05:14:02	37	314	5.23333	1492	4057	8803	12984	18083	1663	4216	9179	13003	17544	2109	5722	12345	18229	23555	2286	5808	12671	18373	22121	1899	5467	11673	17483	23255	2152	5388	10304	16736	22635	0
05:15:02	37	315	5.25	1511	4059	8836	12925	18074	1702	4270	9208	13110	17498	2144	5711	12284	18208	23593	2251	5792	12621	18433	22234	1908	5497	11798	17647	23313	2169	5403	10292	16720	22660	0
05:16:02	37	316	5.26667	1544	4041	8814	12867	18180	1703	4229	9285	13059	17674	2132	5689	12366	18255	23574	2275	5770	12696	18304	22199	1884	5500	11722	17504	23246	2201	5383	10244	16607	22592	0
05:17:02	37	317	5.28333	1528	4043	8927	13053	18250	1730	4289	9263	13118	17610	2155	5683	12377	18290	23751	2290	5800	12546	18339	22198	1909	5479	11758	17438	23250	2203	5404	10329	16648	22738	0
05:18:02	37	318	5.3	1499	4066	8893	13058	18345	1721	4283	9246	13124	17581	2174	5690	12349	18333	23619	2281	5769	12598	18282	22372	1902	5492	11755	17509	23327	2190	5410	10347	16669	22518	0
05:19:02	37	319	5.31667	1554	4102	8948	13039	18306	1717	4308	9292	13166	17730	2116	5690	12322	18238	23608	2317	5767	12702	18414	22228	1884	5492	11712	17533	23256	2208	5432	10226	16638	22632	0
05:20:02	37	320	5.33333	1568	4126	8941	13075	18294	1718	4272	9299	13264	17732	2176	5713	12484	18241	23541	2289	5778	12633	18402	22235	1896	5515	11740	17629	23288	2209	5421	10311	16604	22564	0
05:21:02	37	321	5.35	1537	4077	8966	13134	18315	1735	4257	9381	13163	17611	2143	5691	12361	18144	23609	2245	5769	12615	18330	22228	1906	5524	11788	17480	23275	2177	5384	10186	16517	22497	0
05:22:02	37	322	5.36667	1535	4094	8891	13132	18391	1718	4282	9351	13154	17805	2160	5696	12444	18336	23466	2263	5748	12625	18325	22147	1884	5458	11716	17396	23245	2181	5453	10217	16594	22565	0
05:23:02	37	323	5.38333	1535	4102	8952	13185	18452	1782	4349	9384	13344	17734	2109	5707	12393	18217	23426	2244	5793	12635	18411	21985	1907	5539	11780	17467	23320	2203	5353	10277	16600	22632	0
05:24:02	37	324	5.4	1555	4108	8955	13142	18395	1721	4293	9382	13399	17759	2182	5702	12412	18228	23587	2259	5755	12618	18417	22346	1895	5428	11752	17530	23245	2171	5385	10256	16563	22556	0
05:25:02	37	325	5.41667	1535	4110	9022	13263	18392	1737	4337	9403	13294	17671	2143	5717	12441	18162	23444	2236	5784	12542	18236	22178	1866	5465	11737	17443	23345	2168	5348	10196	16669	22593	0
05:26:02	37	326	5.43333	1540	4160	9032	13299	18533	1737	4387	9394	13401	17892	2145	5727	12264	18115	23635	2261	5770	12588	18313	22191	1914	5484	11709	17447	23267	2187	5396	10222	16505	22582	0
05:27:02	37	327	5.45	1539	4114	8951	13252	18465	1734	4321	9427	13426	17805	2127	5667	12322	18352	23626	2256	5755	12631	18350	22242	1858	5453	11760	17488	23280	2174	5354	10231	16597	22549	0
05:28:02	37.1	328	5.46667	1546	4178	9129	13268	18631	1760	4363	9430	13444	17688	2168	5738	12312	18225	23616	2233	5826	12686	18445	22100	1907	5481	11798	17452	23290	2160	5409	10268	16618	22707	0
05:29:02	37	329	5.48333	1548	4119	9060	13370	18500	1736	4310	9377	13483	17816	2122	5653	12355	18136	23518	2242	5803	12623	18342	22205	1894	5435	11715	17378	23254	2195	5386	10233	16569	22534	0
05:30:02	37	330	5.5	1568	4166	9090	13296	18678	1750	4363	9415	13409	17763	2169	5675	12335	18166	23588	2265	5778	12544	18332	22356	1867	5481	11691	17497	23267	2172	5404	10202	16636	22516	0
05:31:02	37	331	5.51667	1539	4176	9139	13362	18679	1755	4383	9439	13480	17895	2103	5660	12432	18143	23633	2247	5785	12626	18386	22080	1904	5444	11619	17413	23425	2177	5405	10168	16549	22598	0
05:32:02	37	332	5.53333	1538	4183	9155	13330	18558	1739	4383	9416	13438	17929	2115	5673	12350	18156	23556	2267	5736	12568	18245	22062	1874	5429	11617	17318	23150	2200	5384	10189	16563	22496	0
05:33:02	37	333	5.55	1550	4144	9168	13361	18733	1777	4367	9505	13399	18016	2152	5692	12226	18248	23639	2295	5704	12502	18341	22151	1880	5441	11718	17418	23192	2185	5378	10214	16603	22516	0
05:34:02	37	334	5.56667	1557	4146	9134	13424	18717	1729	4396	9523	13506	17975	2146	5689	12418	18129	23388	2258	5776	12665	18299	22197	1886	5425	11622	17369	23188	2237	5411	10234	16509	22587	0
05:35:02	37	335	5.58333	1540	4181	9101	13422	18757	1741	4407	9447	13539	17876	2145	5634	12231	18191	23529	2266	5744	12549	18294	22092	1870	5447	11632	17382	23114	2167	5385	10206	16587	22582	0
05:36:02	37	336	5.6	1550	4168	9072	13579	18766	1746	4427	9522	13633	17987	2116	5693	12248	18133	23549	2268	5720	12578	18187	22135	1888	5445	11655	17371	23193	2163	5327	10275	16509	22439	0
05:37:02	37	337	5.61667	1566	4163	9269	13456	18842	1755	4375	9568	13549	18074	2099	5634	12290	18226	23497	2245	5757	12669	18239	22128	1861	5433	11593	17420	23147	2196	5346	10182	16549	22429	0
05:38:02	36.9	338	5.63333	1562	4228	9217	13524	18790	1769	4421	9536	13595	18027	2107	5698	12238	18146	23403	2272	5731	12497	18345	22208	1868	5416	11626	17407	23140	2197	5392	10236	16443	22412	0
05:39:02	37	339	5.65	1543	4151	9283	13521	18914	1807	4391	9620	13595	17976	2106	5672	12289	18304	23517	2266	5799	12647	18324	22063	1858	5406	11663	17274	23085	2163	5328	10261	16450	22321	0
05:40:02	37	340	5.66667	1573	4235	9225	13559	18950	1805	4440	9596	13643	18161	2128	5652	12299	18189	23570	2280	5755	12599	18394	22023	1857	5464	11657	17333	23239	2142	5395	10195	16473	22406	0
05:41:02	37	341	5.68333	1576	4225	9116	13546	18984	1773	4440	9558	13600	18025	2133	5706	12305	18044	23582	2241	5771	12507	18308	22074	1877	5413	11653	17302	23255	2192	5370	10119	16489	22524	0
05:42:02	37	342	5.7	1561	4193	9238	13550	19057	1791	4451	9594	13715	18080	2150	5658	12291	18093	23469	2268	5750	12580	18236	22167	1850	5426	11581	17476	23214	2157	5344	10134	16504	22357	0
05:43:02	37	343	5.71667	1573	4249	9301	13661	18998	1793	4418	9686	13715	18308	2103	5695	12288	18147	23419	2288	5789	12571	18334	22136	1861	5355	11608	17434	23156	2141	5393	10160	16490	22483	0
05:44:02	37	344	5.73333	1607	4255	9309	13634	19001	1798	4457	9640	13718	18117	2171	5646	12262	18098	23380	2261	5726	12558	18255	22124	1900	5379	11658	17284	23062	2220	5416	10201	16529	22392	0
05:45:02	37	345	5.75	1547	4187	9266	13625	19050	1774	4462	9685	13732	18192	2131	5685	12329	18244	23491	2269	5711	12549	18380	22073	1824	5381	11579	17358	23108	2178	5368	10198	16459	22360	0
05:46:02	37	346	5.76667	1551	4261	9329	13637	19074	1790	4453	9636	13715	18185	2127	5655	12268	18162	23489	2276	5753	12527	18260	22070	1873	5405	11633	17418	23012	2151	5312	10183	16639	22381	0
05:47:02	37	347	5.78333	1572	4270	9357	13739	19060	1773	4471	9658	13818	18102	2138	5712	12284	18203	23532	2236	5742	12557	18284	22130	1875	5450	11660	17403	22976	2186	5375	10239	16531	22296	0
05:48:02	37	348	5.8	1609	4233	9302	13748	19163	1807	4475	9757	13877	18179	2139	5701	12244	18234	23436	2257	5776	12533	18307	22048	1861	5448	11550	17264	23043	2188	5369	10154	16562	22350	0
05:49:02	37	349	5.81667	1572	4253	9407	13794	19218	1799	4521	9704	13906	18236	2162	5709	12329	18205	23572	2259	5799	12630	18307	22132	1873	5416	11658	17345	22984	2135	5362	10169	16458	22283	0
05:50:02	37	350	5.83333	1616	4264	9370	13761	19309	1824	4489	9757	13894	18392	2138	5689	12314	18189	23516	2281	5808	12613	18247	22066	1882	5435	11605	17336	23236	2157	5376	10199	16509	22243	0
05:51:02	37	351	5.85	1598	4222	9347	13865	19243	1782	4455	9653	13906	18329	2128	5632	12315	18171	23553	2256	5737	12541	18236	21969	1881	5391	11666	17390	22999	2209	5339	10199	16465	22114	0
05:52:02	37	352	5.86667	1607	4322	9398	13884	19284	1811	4458	9672	13907	18345	2143	5616	12207	18111	23345	2273	5781	12482	18269	21988	1817	5446	11635	17415	23000	2163	5382	10187	16373	22278	0
05:53:02	37	353	5.88333	1602	4236	9377	13853	19239	1804	4512	9775	13926	18307	2121	5612	12237	18092	23293	2252	5739	12525	18138	21949	1856	5406	11564	17206	22959	2150	5347	10107	16463	22285	0
05:54:02	37	354	5.9	1611	4266	9452	13805	19263	1794	4532	9682	13929	18231	2099	5633	12300	18065	23532	2245	5719	12629	18332	21904	1853	5381	11622	17265	23052	2193	5354	10132	16473	22387	0
05:55:02	37	355	5.91667	1570	4262	9475	13887	19475	1824	4493	9831	14053	18315	2102	5690	12381	18141	23520	2253	5740	12575	18231	22071	1869	5428	11631	17363	23225	2167	5359	10177	16480	22340	0
05:56:02	37	356	5.93333	1595	4266	9499	13966	19428	1829	4576	9848	13876	18417	2141	5674	12337	18127	23415	2293	5737	12565	18236	21950	1881	5429	11639	17310	22999	2151	5363	10157	16531	22307	0
05:57:02	37	357	5.95	1571	4254	9399	13926	19324	1798	4518	9743	13885	18472	2119	5704	12330	18167	23461	2249	5804	12551	18099	21912	1866	5319	11596	17327	23043	2164	5318	10121	16515	22235	0
05:58:02	37	358	5.96667	1558	4317	9452	13973	19515	1781	4518	9792	14012	18404	2117	5634	12312	18104	23448	2305	5760	12523	18202	21910	1856	5390	11635	17452	23037	2147	5343	10178	16390	22254	0
05:59:02	37	359	5.98333	1567	4270	9506	13952	19433	1803	4516	9773	14015	18337	2123	5708	12191	18136	23455	2252	5735	12550	18249	21979	1830	5411	11610	17253	22963	2140	5341	10111	16423	22200	0
06:00:02	37	360	6	1627	4321	9571	13966	19519	1815	4552	9817	14083	18480	2109	5622	12266	18253	23529	2235	5743	12557	18344	21888	1875	5404	11708	17420	23018	2154	5366	10156	16449	22274	0
06:01:02	37	361	6.01667	1603	4371	9495	14042	19375	1821	4591	9918	14249	18434	2117	5664	12347	18141	23436	2265	5754	12686	18244	21951	1889	5431	11609	17361	23136	2195	5355	10151	16496	22267	0
06:02:02	37	362	6.03333	1593	4331	9561	14053	19488	1828	4532	9837	14174	18429	2138	5683	12245	18127	23549	2253	5734	12575	18098	21944	1852	5406	11589	17276	23038	2153	5368	10167	16388	22219	0
06:03:02	37	363	6.05	1584	4322	9554	14066	19464	1848	4554	9916	14120	18378	2074	5653	12180	18155	23536	2269	5786	12432	18272	21868	1856	5426	11498	17285	22963	2178	5329	10213	16446	22245	0
06:04:02	37	364	6.06667	1592	4342	9518	13999	19576	1829	4570	9936	14109	18487	2107	5662	12263	18144	23431	2254	5728	12610	18261	21901	1819	5411	11578	17258	22939	2130	5313	10183	16305	22327	0
06:05:02	37	365	6.08333	1582	4346	9544	14147	19601	1829	4608	9790	14172	18571	2087	5646	12292	18003	23640	2265	5783	12633	18233	21879	1843	5330	11616	17198	23082	2169	5384	10094	16457	22259	0
06:06:02	37	366	6.1	1596	4398	9580	14190	19652	1847	4597	9856	14197	18513	2107	5696	12280	18215	23542	2264	5793	12573	18306	22033	1828	5396	11573	17239	23050	2141	5387	10116	16388	22304	0
06:07:02	37	367	6.11667	1591	4312	9596	14225	19689	1839	4584	9871	14185	18540	2101	5632	12274	18168	23507	2234	5735	12525	18254	21960	1872	5393	11625	17317	23099	2140	5312	10016	16410	22196	0
06:08:02	37	368	6.13333	1600	4298	9606	14178	19701	1822	4599	9933	14245	18473	2088	5646	12267	18031	23548	2247	5770	12528	18163	21773	1824	5375	11611	17269	22867	2139	5332	10178	16408	22121	0
06:09:02	37	369	6.15	1631	4365	9631	14232	19732	1865	4621	9963	14213	18583	2118	5685	12287	18215	23342	2269	5776	12559	18210	21964	1851	5331	11571	17271	22948	2153	5318	10172	16365	22166	0
06:10:02	37	370	6.16667	1622	4335	9649	14226	19827	1847	4639	9994	14323	18655	2127	5656	12304	18232	23502	2238	5749	12611	18164	21796	1846	5395	11526	17264	22913	2189	5323	10109	16379	22207	0
06:11:02	37	371	6.18333	1624	4396	9678	14136	19832	1836	4668	10046	14213	18638	2120	5636	12214	18045	23426	2318	5785	12576	18300	21952	1839	5407	11558	17263	23063	2180	5366	10063	16242	22027	0
06:12:02	37	372	6.2	1600	4381	9584	14240	19865	1816	4562	10014	14279	18586	2094	5631	12267	18000	23438	2278	5785	12499	18125	21843	1818	5388	11570	17213	22931	2175	5345	10182	16514	22044	0
06:13:02	37	373	6.21667	1611	4384	9658	14193	19830	1837	4573	9940	14282	18575	2072	5709	12230	18110	23376	2242	5722	12563	18187	21819	1822	5341	11502	17183	22969	2120	5308	10083	16381	22161	0
06:14:02	37	374	6.23333	1594	4348	9660	14340	19880	1851	4641	9980	14285	18771	2109	5653	12226	18113	23427	2243	5817	12625	18188	21926	1818	5354	11456	17168	22814	2176	5326	10083	16333	22101	0
06:15:02	37	375	6.25	1609	4379	9714	14293	19847	1862	4629	10026	14280	18544	2120	5625	12305	18118	23373	2271	5726	12434	18187	21695	1837	5412	11503	17116	23085	2188	5329	10078	16299	22057	0
06:16:02	37	376	6.26667	1619	4358	9664	14362	19865	1858	4583	10061	14370	18728	2106	5685	12225	17981	23384	2240	5760	12641	18167	21822	1795	5356	11604	17157	22924	2166	5370	10112	16397	21990	0
06:17:02	37	377	6.28333	1582	4340	9705	14309	19818	1840	4600	10049	14377	18649	2111	5616	12301	18205	23522	2228	5741	12541	18174	21642	1853	5363	11442	17206	22796	2162	5291	10048	16359	22043	0
06:18:02	37	378	6.3	1586	4360	9709	14305	19909	1857	4652	10126	14357	18580	2114	5623	12173	18069	23572	2257	5746	12553	18133	21834	1824	5337	11526	17245	22962	2148	5304	10101	16301	22044	0
06:19:02	37	379	6.31667	1615	4371	9728	14378	19865	1850	4653	10042	14300	18647	2085	5582	12289	18117	23462	2243	5794	12520	18195	21893	1872	5403	11536	17292	22872	2175	5319	10069	16387	22040	0
06:20:02	37	380	6.33333	1632	4401	9701	14443	19915	1856	4672	10056	14389	18648	2132	5668	12210	18127	23438	2281	5771	12527	18193	21785	1808	5384	11550	17171	22911	2176	5315	10163	16381	22169	0
06:21:02	37	381	6.35	1597	4415	9732	14284	19919	1831	4689	10046	14461	18676	2087	5615	12216	18013	23495	2230	5721	12533	18085	21753	1824	5350	11460	17134	23030	2145	5336	10086	16366	21972	0
06:22:02	37	382	6.36667	1621	4412	9748	14365	19922	1889	4659	10030	14427	18710	2092	5626	12190	18131	23420	2231	5748	12519	18301	21845	1818	5331	11571	17162	22882	2125	5374	10114	16406	22062	0
06:23:02	37	383	6.38333	1613	4360	9802	14399	19965	1850	4697	10037	14509	18613	2119	5601	12217	18117	23294	2256	5740	12534	18177	21821	1803	5347	11512	17208	22777	2179	5307	10083	16356	22047	0
06:24:02	37	384	6.4	1597	4415	9814	14341	20034	1855	4673	10100	14422	18653	2078	5592	12215	18003	23569	2255	5797	12536	18267	21754	1809	5302	11542	17148	22962	2119	5355	10086	16292	22061	0
06:25:02	37	385	6.41667	1642	4419	9690	14535	19988	1860	4671	10092	14497	18727	2069	5604	12289	18120	23295	2279	5693	12661	18158	21672	1796	5333	11505	17131	22826	2170	5281	10075	16346	22020	0
06:26:02	37	386	6.43333	1642	4378	9793	14464	19986	1848	4670	10084	14405	18643	2086	5595	12234	18078	23277	2254	5738	12524	18044	21663	1815	5351	11430	17178	22878	2147	5284	10087	16285	21935	0
06:27:02	37	387	6.45	1601	4419	9821	14565	20080	1847	4676	10113	14504	18806	2085	5665	12263	18159	23466	2283	5765	12484	18061	21770	1799	5334	11388	17114	23011	2133	5296	10038	16296	22076	0
06:28:02	37	388	6.46667	1617	4471	9722	14580	20169	1856	4674	10177	14569	18748	2069	5625	12196	18046	23452	2250	5756	12560	18243	21752	1827	5295	11536	17196	23037	2166	5352	10114	16322	22062	0
06:29:02	37	389	6.48333	1622	4434	9847	14428	20140	1885	4698	10123	14553	18789	2080	5611	12269	18039	23382	2267	5752	12497	18167	21714	1819	5385	11548	17213	22939	2132	5328	10038	16242	21969	0
06:30:02	37	390	6.5	1599	4423	9858	14478	20197	1878	4676	10133	14451	18738	2092	5604	12194	18057	23459	2244	5709	12479	18003	21698	1822	5386	11415	17126	22780	2125	5287	10031	16322	22001	0
06:31:02	37	391	6.51667	1616	4432	9821	14595	20221	1880	4641	10097	14508	18707	2069	5558	12187	18125	23377	2243	5725	12552	18157	21673	1809	5331	11396	17163	22723	2115	5323	10039	16265	21936	0
06:32:02	37	392	6.53333	1629	4444	9868	14511	20121	1869	4686	10167	14670	18630	2055	5641	12145	18050	23372	2233	5723	12522	18059	21695	1812	5312	11518	17043	22839	2152	5330	10047	16273	21916	0
06:33:02	37	393	6.55	1613	4443	9786	14534	20181	1919	4673	10193	14523	18819	2062	5587	12226	18011	23298	2237	5716	12621	18146	21698	1803	5305	11430	17057	22802	2168	5308	10057	16254	21983	0
06:34:02	37	394	6.56667	1638	4482	9801	14598	20282	1894	4716	10081	14616	18785	2099	5687	12154	18128	23340	2227	5734	12511	18008	21637	1801	5320	11488	17089	22871	2145	5328	10089	16256	22007	0
06:35:02	37	395	6.58333	1633	4464	9825	14587	20243	1904	4738	10221	14597	18813	2122	5658	12209	18048	23313	2288	5781	12483	18093	21676	1820	5327	11446	17071	22771	2161	5315	10050	16272	21883	0
06:36:02	37	396	6.6	1620	4449	9870	14594	20263	1891	4699	10215	14677	18810	2100	5596	12205	18055	23288	2254	5728	12562	18080	21621	1792	5332	11404	17084	22785	2138	5325	9957	16157	22008	0
06:37:02	37	397	6.61667	1590	4445	9814	14469	20207	1873	4750	10153	14580	18719	2079	5597	12091	17949	23370	2240	5736	12493	18058	21701	1808	5314	11423	17017	22871	2145	5271	10081	16325	21904	0
06:38:02	37	398	6.63333	1606	4443	9946	14638	20146	1882	4762	10203	14666	18872	2068	5579	12264	17965	23339	2245	5698	12473	18097	21678	1778	5367	11504	17073	22678	2160	5256	10128	16306	21963	0
06:39:02	37	399	6.65	1624	4465	9894	14640	20314	1910	4710	10246	14708	18830	2110	5605	12183	18128	23421	2242	5769	12515	18223	21611	1801	5379	11435	17056	22858	2108	5322	10088	16275	21918	0
06:40:02	37	400	6.66667	1621	4473	9867	14714	20308	1897	4738	10247	14772	18763	2070	5656	12132	17922	23407	2260	5717	12620	18143	21587	1788	5289	11478	17144	22852	2129	5326	10011	16320	21980	0
06:41:02	37	401	6.68333	1583	4410	9954	14589	20361	1850	4722	10200	14575	18832	2049	5577	12126	17969	23287	2222	5734	12520	18155	21657	1800	5290	11394	17112	22712	2153	5302	9941	16226	21774	0
06:42:02	37	402	6.7	1603	4473	9907	14611	20193	1898	4681	10168	14765	18918	2084	5594	12122	17958	23319	2259	5772	12447	18121	21672	1797	5369	11487	17042	22777	2148	5249	10050	16220	21867	0
06:43:02	37	403	6.71667	1625	4483	9952	14770	20255	1868	4753	10186	14688	18827	2084	5674	12228	18068	23322	2269	5727	12534	18052	21562	1818	5281	11369	17086	22729	2129	5283	10034	16251	21741	0
06:44:02	37	404	6.73333	1611	4451	9931	14797	20396	1917	4759	10273	14783	18820	2092	5553	12226	18032	23428	2241	5726	12467	18159	21482	1799	5334	11404	17159	22760	2175	5284	9952	16269	21807	0
06:45:02	37	405	6.75	1624	4457	9970	14728	20318	1929	4781	10215	14743	18863	2087	5634	12211	18091	23225	2275	5697	12376	18038	21737	1802	5288	11383	16989	22836	2165	5292	10061	16211	21775	0
06:46:02	37	406	6.76667	1601	4450	9953	14788	20331	1909	4701	10294	14751	18769	2036	5594	12178	18000	23175	2257	5718	12576	18149	21500	1792	5238	11375	17054	22697	2138	5229	9981	16214	21904	0
06:47:02	37	407	6.78333	1630	4485	10015	14678	20475	1886	4771	10230	14766	18831	2079	5571	12183	17942	23202	2256	5736	12467	18106	21445	1791	5282	11421	16987	22660	2133	5316	10052	16144	21811	0
06:48:02	37	408	6.8	1619	4467	9973	14818	20359	1867	4759	10223	14741	18753	2053	5623	12149	18023	23423	2249	5691	12522	18026	21611	1807	5268	11373	17032	22674	2140	5315	9964	16154	21693	0
06:49:02	37	409	6.81667	1640	4505	9986	14880	20354	1903	4802	10249	14825	18862	2061	5630	12150	18002	23271	2251	5716	12368	18083	21697	1790	5316	11411	17108	22722	2150	5288	10007	16249	21746	0
06:50:02	37	410	6.83333	1621	4477	9975	14819	20504	1860	4723	10327	14769	18898	2021	5608	12132	17906	23258	2227	5741	12448	18223	21585	1787	5309	11314	17102	22615	2122	5284	10024	16190	21646	0
06:51:02	37	411	6.85	1612	4449	9949	14826	20428	1880	4749	10281	14824	18801	2083	5537	12190	18041	23381	2248	5732	12391	18088	21681	1795	5268	11406	17113	22734	2128	5247	9896	16267	21759	0
06:52:02	37	412	6.86667	1601	4487	10053	14817	20477	1880	4754	10261	14775	18907	2067	5546	12148	17942	23370	2252	5772	12476	18044	21591	1813	5281	11404	16953	22864	2127	5284	10027	16059	21746	0
06:53:02	37	413	6.88333	1623	4518	10047	14743	20390	1848	4750	10239	14752	18925	2077	5556	12088	17999	23328	2251	5757	12498	18072	21614	1783	5278	11332	17018	22780	2132	5257	9946	16144	21765	0
06:54:02	37	414	6.9	1604	4508	10008	14804	20434	1883	4795	10319	14791	18823	2046	5543	12236	17975	23308	2256	5708	12447	18129	21495	1791	5248	11411	17031	22660	2138	5323	9915	16105	21751	0
06:55:02	37	415	6.91667	1627	4501	9923	14901	20614	1898	4794	10280	14949	18916	2062	5598	12208	17955	23371	2305	5697	12539	18155	21511	1785	5285	11453	17038	22620	2161	5248	9917	16091	21740	0
06:56:02	37	416	6.93333	1607	4517	10008	14816	20548	1928	4837	10305	14753	18770	2098	5584	12213	17969	23365	2224	5781	12415	17958	21524	1785	5320	11377	16930	22598	2138	5262	9908	16196	21754	0
06:57:02	37	417	6.95	1597	4555	10009	14791	20511	1906	4804	10373	14855	18894	2073	5597	12197	17934	23189	2246	5717	12510	18025	21566	1788	5321	11379	16999	22604	2163	5249	9981	16239	21619	0
06:58:02	37	418	6.96667	1592	4481	10118	14864	20556	1890	4740	10353	14852	18877	2026	5563	12101	17975	23217	2212	5709	12460	18111	21462	1764	5214	11457	16994	22639	2085	5248	10022	16141	21697	0
06:59:02	37	419	6.98333	1598	4492	9962	14809	20639	1906	4809	10316	14864	18838	2036	5568	12119	18026	23259	2233	5677	12430	17977	21379	1781	5278	11364	16935	22573	2124	5268	9954	16095	21670	0
07:00:02	37	420	7	1639	4516	10053	14867	20416	1930	4799	10293	14905	18779	2009	5549	12109	18059	23286	2232	5730	12532	18029	21411	1776	5312	11394	16937	22555	2116	5313	9922	16071	21704	0
07:01:02	37	421	7.01667	1629	4511	10106	14835	20613	1940	4789	10290	14986	18807	2063	5581	12132	18006	23197	2238	5700	12427	18109	21344	1780	5316	11394	16846	22589	2114	5286	9917	16178	21711	0
07:02:02	37	422	7.03333	1617	4469	10147	14872	20556	1924	4794	10316	14912	19002	2073	5577	12147	17969	23425	2244	5763	12544	18013	21545	1773	5262	11390	17007	22570	2135	5313	9984	16052	21563	0
07:03:02	37	423	7.05	1608	4502	10049	14932	20530	1890	4774	10306	14963	18880	2058	5618	12101	17999	23297	2258	5685	12446	18017	21458	1795	5318	11411	16996	22624	2141	5282	9941	16155	21716	0
07:04:02	37	424	7.06667	1637	4578	10000	14984	20680	1934	4813	10335	15019	18940	2081	5623	12128	18011	23265	2290	5658	12491	18000	21327	1796	5303	11339	16984	22581	2115	5219	9938	16102	21696	0
07:05:02	37	425	7.08333	1592	4527	10081	14964	20656	1935	4769	10310	14976	18882	2079	5585	12166	17926	23303	2279	5711	12491	18195	21491	1806	5258	11369	16914	22571	2105	5281	9989	16049	21595	0
07:06:02	37	426	7.1	1608	4566	10040	15036	20626	1926	4762	10468	14916	18894	2043	5559	12122	17915	23231	2243	5720	12430	17929	21441	1795	5253	11310	16953	22644	2130	5285	9995	16052	21643	0
07:07:02	37	427	7.11667	1605	4519	10079	14978	20608	1942	4813	10430	15062	18934	2065	5560	12142	17981	23405	2242	5708	12476	17967	21498	1761	5257	11330	16932	22576	2101	5267	9910	15968	21615	0
07:08:02	37	428	7.13333	1605	4529	10001	14956	20711	1915	4811	10377	15049	18908	2031	5570	12083	17844	23300	2217	5639	12412	17967	21495	1763	5284	11319	16950	22598	2123	5284	9909	16157	21635	0
07:09:02	37	429	7.15	1604	4553	10032	14955	20660	1913	4814	10398	14911	18885	2051	5557	12170	17942	23222	2235	5699	12378	17954	21324	1763	5237	11317	16890	22609	2115	5252	9867	16076	21584	0
07:10:02	37	430	7.16667	1586	4549	10168	15030	20667	1936	4862	10400	14998	18870	2071	5525	12144	17856	23311	2267	5729	12362	17959	21386	1764	5238	11331	16943	22528	2113	5251	9929	15992	21604	0
07:11:02	37	431	7.18333	1597	4505	10054	15090	20760	1942	4827	10336	15026	18953	2078	5605	12084	17960	23140	2231	5708	12457	17993	21351	1770	5268	11295	16832	22559	2092	5209	9929	16062	21593	0
07:12:02	37	432	7.2	1591	4564	10171	15158	20723	1926	4824	10373	15114	18828	2045	5548	12085	17918	23320	2245	5674	12451	17988	21425	1771	5215	11228	16930	22520	2128	5291	9860	16028	21539	0
07:13:02	37	433	7.21667	1606	4520	10220	15125	20709	1925	4827	10414	14965	18965	2050	5521	12094	17988	23237	2223	5703	12367	17919	21407	1759	5256	11251	16932	22510	2105	5265	9926	16121	21497	0
07:14:02	37	434	7.23333	1628	4522	10145	15094	20791	1927	4803	10331	15085	18919	2063	5588	12206	17965	23164	2219	5661	12499	17946	21464	1771	5213	11250	16883	22454	2111	5294	9909	16091	21545	0
07:15:02	37	435	7.25	1572	4545	10082	15079	20821	1921	4790	10408	15074	18873	2030	5585	12169	17953	23245	2257	5701	12498	17985	21452	1763	5190	11401	16994	22605	2136	5217	9992	16055	21507	0
07:16:02	37.1	436	7.26667	1612	4569	10230	15106	20795	1931	4818	10323	15057	18898	2086	5597	12070	17953	23251	2276	5790	12457	17905	21364	1773	5242	11282	16865	22606	2140	5243	9904	16151	21568	0
07:17:02	37	437	7.28333	1609	4515	10179	15102	20656	1927	4827	10411	14929	18896	2055	5589	12101	18042	23097	2250	5749	12439	17944	21321	1798	5204	11376	16965	22479	2125	5228	9962	16087	21542	0
07:18:02	37	438	7.3	1661	4585	10196	15255	20855	1928	4842	10326	14988	18852	2019	5592	12079	17935	23254	2266	5667	12333	17995	21342	1751	5246	11252	16927	22632	2123	5247	9928	15993	21401	0
07:19:02	37	439	7.31667	1631	4591	10223	15197	20655	1937	4823	10367	15043	18925	2013	5584	12181	17925	23173	2274	5726	12379	17964	21129	1739	5273	11361	16936	22424	2128	5266	9861	16081	21478	0
07:20:02	37	440	7.33333	1608	4575	10138	15058	20740	1958	4809	10446	15006	18886	2063	5511	12097	17952	23189	2275	5763	12487	17917	21423	1749	5213	11298	16879	22552	2137	5218	9914	16093	21427	0
07:21:02	37	441	7.35	1602	4544	10147	15194	20770	1921	4821	10415	15066	18900	2044	5583	12082	17933	23289	2251	5717	12518	17949	21353	1777	5260	11277	16904	22465	2144	5222	9797	16102	21490	0
07:22:02	37	442	7.36667	1613	4542	10179	15248	20824	1930	4787	10465	15110	18890	2086	5554	12208	17830	23088	2231	5664	12351	17957	21253	1736	5240	11261	16851	22341	2138	5224	9848	15962	21492	0
07:23:02	37	443	7.38333	1611	4547	10281	15163	20941	1934	4835	10523	14946	18830	2062	5577	12140	17956	23124	2207	5710	12411	17986	21337	1753	5251	11291	16961	22511	2127	5248	9923	16124	21455	0
07:24:02	37	444	7.4	1608	4542	10210	15162	20794	1925	4851	10455	15026	18940	2016	5541	12103	17914	23199	2227	5668	12405	18054	21372	1723	5193	11316	16897	22465	2113	5223	9859	15913	21395	0
07:25:02	37	445	7.41667	1630	4535	10295	15123	20806	1939	4862	10443	15153	18789	2066	5592	12126	18053	23287	2230	5684	12421	17896	21191	1784	5248	11261	16790	22461	2145	5199	9922	16039	21424	0
07:26:02	37	446	7.43333	1640	4638	10195	15183	20781	1956	4902	10384	15194	19032	2045	5522	12016	17844	23280	2229	5722	12464	17923	21172	1769	5230	11225	16916	22522	2114	5283	9916	15998	21459	0
07:27:02	37	447	7.45	1600	4573	10232	15188	20789	1947	4872	10452	15162	18991	2025	5528	11999	17867	23219	2230	5707	12354	17923	21277	1764	5202	11234	16721	22434	2093	5228	9838	15967	21268	0
07:28:02	37	448	7.46667	1599	4547	10175	15139	20922	1913	4852	10348	15088	18900	2040	5564	12144	17839	23342	2221	5713	12431	17926	21179	1730	5218	11206	16855	22454	2132	5268	9881	16016	21418	0
07:29:02	37	449	7.48333	1609	4519	10191	15285	20822	1972	4824	10456	15178	18894	2057	5564	12052	17965	23238	2225	5744	12428	17948	21059	1738	5243	11375	16829	22497	2110	5182	9865	16033	21168	0
07:30:02	37	450	7.5	1586	4565	10128	15123	20819	1922	4841	10449	15185	18825	2017	5519	12024	17838	23199	2243	5672	12347	17893	21363	1766	5230	11282	16906	22536	2128	5259	9877	15996	21412	0
07:31:02	37	451	7.51667	1606	4537	10283	15180	20854	1934	4868	10366	15164	18853	2026	5593	12024	17932	23125	2235	5749	12397	18066	21265	1761	5153	11209	16891	22475	2121	5215	9813	16020	21383	0
07:32:02	37	452	7.53333	1625	4608	10235	15164	20957	1950	4853	10490	15105	18897	2046	5557	12071	17933	23172	2208	5688	12388	17836	21241	1738	5179	11236	16871	22301	2150	5244	9883	15945	21248	0
07:33:02	37	453	7.55	1622	4578	10234	15270	20922	1955	4855	10535	15120	18829	2062	5564	12078	17889	23167	2273	5679	12505	17917	21272	1745	5185	11261	16810	22402	2129	5212	9880	15926	21363	0
07:34:02	37	454	7.56667	1591	4609	10168	15314	20974	1951	4846	10443	15194	18928	2053	5555	12067	17871	23179	2244	5707	12393	18009	21278	1754	5212	11239	16832	22515	2139	5277	9912	15961	21343	0
07:35:02	37	455	7.58333	1598	4557	10250	15302	20938	1964	4830	10495	15144	18918	2035	5544	12133	17827	23028	2240	5719	12412	17948	21191	1749	5196	11222	16789	22290	2141	5178	9815	15967	21285	0
07:36:02	37.1	456	7.6	1606	4605	10324	15284	20965	1912	4866	10467	15034	18951	2019	5543	12004	17922	23137	2224	5692	12326	17961	21189	1711	5143	11188	16819	22370	2102	5207	9827	15914	21295	0
07:37:02	37	457	7.61667	1584	4541	10245	15289	20948	1943	4857	10487	15167	18924	2012	5522	11993	17824	22973	2228	5616	12478	17891	21238	1737	5163	11254	16772	22279	2080	5233	9845	16008	21341	0
07:38:02	37	458	7.63333	1581	4542	10277	15188	20850	1951	4869	10409	15234	18825	2018	5584	12083	17918	23126	2255	5706	12328	18013	21107	1710	5217	11265	16764	22208	2087	5236	9843	15877	21270	0
07:39:02	37	459	7.65	1599	4576	10203	15329	20802	1949	4831	10476	15088	18933	2017	5589	12041	17808	23090	2216	5664	12359	17927	21203	1715	5194	11114	16783	22369	2094	5210	9880	15963	21311	0
07:40:02	37	460	7.66667	1600	4540	10304	15298	21193	1938	4860	10507	15244	18824	2016	5517	12093	17911	23174	2227	5705	12445	17933	21155	1745	5170	11222	16830	22330	2133	5225	9772	15870	21263	0
07:41:02	37	461	7.68333	1572	4622	10150	15352	21012	1904	4938	10436	15114	18910	2023	5521	12043	17862	23119	2220	5690	12411	17838	21075	1727	5193	11194	16802	22335	2103	5215	9819	15877	21297	0
07:42:02	37	462	7.7	1615	4614	10270	15382	20924	1974	4913	10477	15161	18838	2009	5528	12003	17861	23060	2260	5663	12405	17989	21134	1728	5184	11204	16850	22471	2114	5211	9811	15944	21303	0
07:43:02	37	463	7.71667	1580	4589	10244	15317	21024	1938	4803	10487	15218	18742	2007	5523	12032	18005	23083	2254	5668	12402	17861	21053	1732	5181	11226	16840	22401	2123	5175	9822	15849	21089	0
07:44:02	37	464	7.73333	1601	4593	10174	15135	21010	1967	4845	10481	15203	18846	2009	5535	12089	17889	23122	2238	5646	12402	17813	21112	1750	5170	11255	16700	22373	2095	5212	9789	15945	21208	0
07:45:02	37	465	7.75	1624	4622	10180	15314	20909	1978	4879	10514	15158	18943	2015	5541	12033	17842	23214	2240	5665	12504	17951	21218	1768	5250	11277	16703	22319	2089	5248	9855	15907	21337	0
07:46:02	37	466	7.76667	1620	4608	10338	15254	20998	1952	4926	10588	15229	18842	2050	5513	12081	17832	23058	2256	5685	12383	17951	21121	1732	5187	11213	16653	22399	2108	5224	9833	15887	21375	0
07:47:02	37	467	7.78333	1585	4615	10287	15306	20932	1945	4879	10489	15182	18785	2004	5544	12045	17923	23229	2213	5719	12513	17914	21179	1733	5136	11225	16681	22215	2100	5140	9859	15835	21165	0
07:48:02	37	468	7.8	1618	4658	10372	15266	21044	1944	4924	10500	15123	18908	2021	5513	12097	17932	23039	2250	5700	12467	17872	21097	1719	5175	11227	16687	22376	2123	5235	9855	15983	21277	0
07:49:02	37	469	7.81667	1628	4580	10294	15489	20931	1971	4884	10519	15138	18871	2019	5550	11999	17837	23157	2199	5642	12440	17959	21068	1727	5171	11172	16748	22230	2095	5218	9816	16003	21031	0
07:50:02	37	470	7.83333	1608	4609	10319	15281	21036	1977	4940	10469	15204	18869	2034	5574	12041	17844	23033	2285	5684	12315	17924	21009	1743	5178	11175	16633	22260	2131	5204	9832	15899	21119	0
07:51:02	37	471	7.85	1579	4610	10256	15371	20993	1949	4898	10450	15280	18759	1979	5534	12034	17878	23116	2213	5707	12315	17849	21161	1714	5110	11230	16637	22180	2104	5157	9867	15885	21268	0
07:52:02	37	472	7.86667	1618	4538	10368	15482	20967	1971	4875	10560	15156	18757	2028	5491	12039	17731	23040	2243	5679	12413	17989	21103	1729	5140	11159	16660	22276	2109	5203	9840	15801	21225	0
07:53:02	37	473	7.88333	1581	4603	10302	15303	21092	1927	4882	10515	15200	18893	1995	5525	11997	17896	23029	2218	5677	12367	17850	20841	1717	5140	11104	16803	22172	2099	5185	9786	15844	21233	0
07:54:02	37	474	7.9	1594	4554	10290	15444	21018	1937	4903	10534	15305	18882	2030	5536	11997	17733	23116	2215	5663	12286	17725	20929	1712	5165	11136	16728	22317	2102	5179	9767	15853	21180	0
07:55:02	37	475	7.91667	1580	4618	10281	15450	20961	1951	4900	10439	15198	18926	1998	5518	12052	17881	23174	2228	5674	12328	17804	21114	1727	5142	11179	16692	22160	2084	5212	9865	15872	21246	0
07:56:02	37	476	7.93333	1616	4601	10444	15396	21071	1947	4900	10633	15232	18838	2004	5547	12011	17910	23018	2232	5680	12339	17876	21079	1743	5174	11218	16893	22265	2111	5184	9797	15818	21191	0
07:57:02	37	477	7.95	1600	4543	10365	15362	20957	1914	4907	10526	15135	18808	1972	5490	12033	17759	23083	2231	5642	12460	17795	20950	1701	5122	11146	16545	22255	2063	5118	9787	15871	21110	0
07:58:02	37	478	7.96667	1575	4608	10241	15382	21060	1920	4919	10460	15164	18732	2010	5467	12078	17839	23010	2246	5709	12290	17903	21021	1702	5188	11033	16767	22139	2080	5189	9723	15801	21104	0
07:59:02	37	479	7.98333	1591	4595	10315	15392	21000	1936	4863	10480	15272	18815	2014	5507	12095	17833	23083	2193	5706	12345	17811	21014	1698	5078	11030	16656	22126	2044	5151	9807	15916	20986	0
08:00:02	37	480	8	1598	4585	10288	15342	20938	1969	4919	10554	15200	18836	1996	5472	12058	17712	23011	2226	5669	12387	17876	20998	1717	5132	11146	16730	22084	2108	5188	9785	15931	21079	0
08:01:02	37	481	8.01667	1581	4606	10335	15362	21166	1924	4918	10508	15458	18895	1980	5489	11974	17799	23148	2245	5677	12319	17840	21053	1709	5166	11094	16721	22290	2098	5188	9763	15730	21109	0
08:02:02	37	482	8.03333	1592	4612	10390	15334	21110	1936	4912	10456	15238	18824	1995	5509	11904	17778	22870	2228	5681	12352	18011	20907	1730	5128	11110	16713	22100	2084	5189	9761	15819	21117	0
08:03:02	37	483	8.05	1558	4554	10354	15429	21077	1914	4844	10538	15279	18762	1956	5502	12000	17760	23038	2192	5676	12462	17828	20939	1689	5141	11027	16596	22136	2068	5130	9753	15835	20974	0
08:04:02	37	484	8.06667	1622	4563	10359	15358	21054	1968	4928	10507	15260	18903	1986	5400	11977	17775	23091	2255	5673	12441	17799	21068	1717	5147	11154	16619	22220	2086	5193	9755	15905	21055	0
08:05:02	37	485	8.08333	1591	4630	10303	15430	21060	1958	4880	10476	15452	18839	2017	5554	12028	17849	22989	2212	5643	12392	17837	20978	1689	5117	11070	16644	22194	2068	5173	9730	15857	20972	0
08:06:02	37	486	8.1	1597	4614	10373	15472	21092	1959	4873	10543	15331	18854	2024	5491	11947	17820	22999	2251	5692	12358	17912	20977	1723	5138	11072	16669	22074	2117	5172	9780	15880	21089	0
08:07:02	37	487	8.11667	1600	4592	10373	15445	21051	1954	4916	10626	15320	18801	1971	5432	12015	17857	22973	2236	5668	12390	17825	20941	1712	5150	11126	16735	22247	2103	5214	9738	15798	21085	0
08:08:02	37	488	8.13333	1603	4590	10442	15503	21046	1979	4934	10561	15262	18825	1989	5530	12014	17797	23031	2214	5668	12412	17712	20880	1686	5154	11165	16659	22197	2085	5173	9688	15864	21070	0
08:09:02	37	489	8.15	1572	4636	10378	15487	21191	1908	4895	10551	15175	18854	2005	5532	12052	17771	23101	2231	5682	12361	17874	20856	1734	5111	11085	16721	22178	2124	5145	9797	15778	20970	0
08:10:02	37	490	8.16667	1596	4578	10365	15534	21164	1949	4873	10538	15360	18722	2016	5522	11989	17878	22959	2265	5715	12396	17913	20962	1720	5170	11120	16654	22122	2116	5196	9742	15773	21103	0
08:11:02	37	491	8.18333	1560	4572	10374	15596	21094	1912	4914	10470	15306	18804	1989	5512	11961	17773	23031	2205	5663	12279	17864	20779	1682	5130	11117	16701	22123	2088	5190	9715	15812	21058	0
08:12:02	37	492	8.2	1594	4633	10329	15507	21103	1951	4893	10514	15188	18828	1982	5516	11983	17834	22883	2256	5661	12365	17870	20839	1684	5099	11073	16611	22152	2102	5177	9723	15765	20946	0
08:13:02	37	493	8.21667	1574	4616	10371	15547	21217	1963	4950	10538	15228	18771	2011	5524	12008	17716	23180	2225	5708	12368	17960	20761	1697	5138	11135	16617	22118	2103	5234	9717	15798	20973	0
08:14:02	37	494	8.23333	1606	4651	10310	15657	21164	1966	4860	10490	15277	18704	2009	5488	11947	17720	23043	2205	5730	12448	17855	21046	1707	5132	11170	16591	22299	2083	5225	9729	15866	20977	0
08:15:02	36.9	495	8.25	1585	4647	10321	15443	21179	1962	4929	10557	15269	18791	1970	5466	11985	17854	23039	2227	5652	12317	17909	21022	1683	5146	11078	16687	21956	2102	5182	9747	15750	21118	0
08:16:02	37	496	8.26667	1593	4622	10394	15459	21231	1952	4908	10601	15415	18730	1996	5529	11976	17735	23074	2216	5666	12343	17769	20854	1675	5122	11135	16650	22129	2066	5166	9685	15814	20976	0
08:17:02	37	497	8.28333	1604	4607	10424	15486	21309	1950	4906	10608	15400	18792	2007	5521	11990	17764	22975	2247	5706	12396	17721	20829	1695	5114	11115	16571	22064	2079	5184	9705	15794	20967	0
08:18:02	37	498	8.3	1599	4658	10399	15527	21177	1969	4914	10595	15415	18776	2005	5506	12043	17757	22995	2271	5694	12386	17735	20902	1710	5089	11040	16551	22097	2112	5171	9756	15676	21009	0
08:19:02	37	499	8.31667	1566	4599	10317	15371	21105	1949	4875	10530	15177	18730	1999	5473	11949	17799	22928	2241	5643	12270	17911	20883	1660	5108	11045	16587	22185	2095	5134	9692	15820	20984	0
08:20:02	37	500	8.33333	1557	4612	10434	15524	21131	1964	4855	10569	15355	18713	2000	5537	11949	17781	23016	2204	5657	12307	17755	20784	1689	5127	11030	16612	22074	2074	5182	9756	15787	20941	0
08:21:02	37	501	8.35	1592	4624	10433	15483	21138	1951	4907	10581	15285	18634	2009	5498	12044	17861	23055	2219	5676	12325	17766	20712	1707	5100	11046	16544	22146	2096	5181	9761	15903	20993	0
08:22:02	37	502	8.36667	1607	4615	10414	15576	21362	1969	4935	10585	15356	18792	1983	5472	11953	17767	23060	2213	5707	12342	17799	20882	1717	5088	11062	16609	22021	2091	5149	9758	15779	20989	0
08:23:02	37	503	8.38333	1587	4625	10346	15612	21164	1966	4908	10581	15399	18722	1978	5537	11913	17782	23065	2274	5667	12320	17760	20774	1679	5116	10978	16658	22075	2100	5145	9714	15779	20907	0
08:24:02	37	504	8.4	1584	4616	10412	15574	21272	1947	4927	10466	15327	18734	1968	5417	11911	17724	23085	2212	5690	12356	17709	20670	1690	5135	11088	16503	22090	2096	5132	9736	15686	20877	0
08:25:02	37	505	8.41667	1598	4629	10410	15417	21189	1987	4966	10603	15299	18702	1967	5486	12058	17791	23048	2237	5713	12337	17707	20781	1683	5108	11028	16545	22035	2101	5183	9695	15721	20774	0
08:26:02	37	506	8.43333	1572	4622	10372	15532	21258	1951	4911	10591	15308	18727	1951	5421	12004	17743	23027	2200	5691	12281	17745	20793	1674	5084	10990	16585	22081	2047	5146	9740	15707	20928	0
08:27:02	37	507	8.45	1612	4614	10444	15545	21094	1993	4983	10593	15278	18750	2005	5527	11964	17708	23139	2277	5744	12417	17792	20879	1685	5162	11036	16525	22118	2109	5200	9726	15743	20882	0
08:28:02	37	508	8.46667	1576	4614	10376	15560	21344	1951	4896	10642	15284	18829	1985	5479	12082	17810	22958	2240	5690	12309	17824	20801	1693	5078	11032	16526	21967	2097	5182	9770	15704	20770	0
08:29:02	37	509	8.48333	1609	4636	10367	15584	21201	1967	4952	10575	15303	18629	1983	5452	11967	17828	22892	2248	5649	12249	17736	20652	1667	5111	11060	16442	22060	2070	5154	9706	15773	20703	0
08:30:02	37	510	8.5	1594	4604	10371	15637	21207	1977	4899	10592	15299	18652	1993	5468	11934	17852	23092	2207	5679	12410	17796	20789	1694	5090	10980	16593	22009	2076	5163	9583	15732	20868	0
08:31:02	37	511	8.51667	1556	4656	10375	15513	21340	1961	4920	10624	15266	18593	1955	5500	12044	17689	23002	2243	5643	12290	17703	20851	1683	5095	11053	16570	22022	2063	5142	9680	15819	20839	0
08:32:02	37	512	8.53333	1558	4660	10416	15574	21309	1939	4939	10552	15280	18722	1981	5489	11990	17712	23049	2254	5695	12229	17869	20741	1709	5110	11017	16459	21965	2101	5106	9653	15652	20799	0
08:33:02	37	513	8.55	1598	4689	10408	15672	21260	1958	4970	10539	15382	18733	1955	5449	11935	17818	22916	2236	5646	12339	17785	20845	1721	5094	10962	16472	22003	2098	5166	9681	15741	20909	0
08:34:02	37	514	8.56667	1603	4634	10433	15610	21149	1993	5008	10566	15282	18729	1993	5462	11984	17817	22985	2220	5692	12370	17886	20716	1684	5069	11027	16492	21964	2075	5124	9667	15655	20732	0
08:35:02	37	515	8.58333	1567	4547	10327	15590	21318	1973	4943	10538	15296	18592	1932	5507	11947	17745	22871	2221	5653	12276	17794	20680	1672	5047	11007	16445	21964	2059	5196	9646	15696	20775	0
08:36:02	37	516	8.6	1580	4619	10421	15644	21168	1979	4972	10617	15402	18578	1997	5469	11877	17843	22961	2208	5619	12218	17640	20785	1678	5053	11075	16435	21996	2084	5123	9751	15746	20800	0
08:37:02	37	517	8.61667	1571	4619	10423	15615	21216	1955	4899	10527	15313	18516	1971	5486	12002	17893	22950	2205	5683	12344	17663	20742	1673	5090	11003	16520	21912	2056	5182	9656	15618	20843	0
08:38:02	37	518	8.63333	1603	4613	10387	15487	21226	1961	4905	10554	15129	18691	1950	5467	11984	17723	23047	2235	5622	12402	17721	20605	1677	5056	11009	16554	22055	2112	5134	9641	15709	20783	0
08:39:02	37	519	8.65	1564	4633	10421	15564	21231	1959	4882	10580	15286	18598	1978	5483	11939	17758	22917	2227	5693	12304	17753	20708	1674	5118	11018	16433	22005	2037	5107	9677	15702	20802	0
08:40:02	37	520	8.66667	1571	4634	10363	15450	21231	1951	4917	10577	15374	18633	1982	5462	11809	17745	22882	2233	5683	12333	17692	20843	1668	5100	11002	16592	21947	2117	5161	9661	15669	20803	0
08:41:02	37	521	8.68333	1571	4638	10366	15550	21254	1974	4902	10534	15279	18633	1970	5448	11955	17699	22948	2225	5661	12281	17798	20689	1637	5055	10988	16565	21907	2060	5161	9654	15650	20764	0
08:42:02	37	522	8.7	1571	4577	10421	15524	21143	1922	4920	10539	15289	18637	1965	5460	11934	17702	23083	2216	5618	12398	17863	20699	1692	5043	10966	16391	22020	2055	5122	9619	15683	20813	0
08:43:02	37	523	8.71667	1549	4571	10411	15624	21245	1981	4945	10654	15441	18460	1982	5520	11892	17727	23008	2255	5665	12301	17731	20544	1708	5006	11068	16504	21883	2089	5097	9648	15644	20686	0
08:44:02	37	524	8.73333	1560	4659	10425	15542	21303	1964	4959	10625	15374	18597	1951	5484	11867	17681	22805	2215	5626	12246	17773	20624	1648	5033	10938	16433	21910	2063	5154	9555	15739	20678	0
08:45:02	36.9	525	8.75	1587	4643	10401	15620	21208	1972	4953	10542	15303	18623	1976	5450	12022	17634	23016	2262	5659	12343	17640	20555	1674	5059	10956	16472	22014	2111	5106	9681	15754	20725	0
08:46:02	37	526	8.76667	1558	4652	10402	15580	21271	1971	4942	10566	15281	18579	1940	5474	11889	17702	22983	2220	5685	12374	17680	20603	1648	5054	10909	16455	21800	2071	5101	9564	15659	20691	0
08:47:02	37	527	8.78333	1558	4637	10375	15521	21287	1976	4895	10542	15403	18547	1958	5476	11864	17749	22838	2242	5661	12302	17705	20704	1613	4996	10965	16463	21918	2068	5145	9599	15597	20717	0
08:48:02	37	528	8.8	1546	4626	10404	15572	21233	1976	4948	10513	15291	18526	1945	5425	12091	17751	22992	2251	5665	12270	17802	20615	1680	5033	11001	16377	21959	2073	5130	9605	15577	20604	0
08:49:02	37	529	8.81667	1553	4674	10372	15661	21249	1966	5015	10602	15370	18753	1950	5530	11953	17772	22849	2234	5665	12293	17750	20622	1662	5053	10923	16491	21894	2063	5120	9682	15600	20688	0
08:50:02	37	530	8.83333	1521	4646	10452	15583	21268	1904	4910	10579	15309	18600	1970	5419	12031	17645	23011	2211	5658	12294	17710	20517	1633	5054	10954	16325	21944	2054	5078	9677	15720	20772	0
08:51:02	37	531	8.85	1580	4652	10380	15620	21301	1955	4913	10606	15275	18672	1968	5471	11988	17685	22761	2216	5653	12214	17556	20570	1667	5054	10988	16407	21815	2051	5128	9657	15616	20548	0
08:52:02	37	532	8.86667	1575	4645	10414	15556	21279	1970	4937	10526	15277	18576	1961	5427	11911	17609	22895	2238	5650	12328	17644	20540	1641	5012	10901	16415	21882	2096	5136	9612	15616	20638	0
08:53:02	37	533	8.88333	1571	4632	10376	15588	21250	1982	4973	10564	15321	18545	1972	5474	11933	17730	22817	2227	5658	12228	17591	20645	1685	5031	10923	16430	21991	2076	5105	9640	15594	20610	0
08:54:02	37	534	8.9	1546	4643	10418	15540	21188	1968	4935	10462	15310	18477	1924	5472	11997	17678	22782	2224	5640	12212	17729	20634	1668	5075	10920	16413	22014	2063	5172	9599	15685	20630	0
08:55:02	37	535	8.91667	1533	4671	10323	15561	21316	1953	4908	10559	15329	18413	1954	5455	11938	17723	22909	2181	5670	12258	17675	20656	1636	5092	11002	16353	21807	2110	5081	9637	15607	20577	0
08:56:02	37	536	8.93333	1569	4647	10423	15645	21236	1950	4886	10588	15347	18559	1940	5436	11960	17772	22891	2230	5641	12321	17669	20590	1647	5042	10971	16388	21933	2053	5098	9599	15489	20635	0
08:57:02	37	537	8.95	1578	4624	10386	15633	21389	1969	4998	10501	15325	18430	1929	5416	11869	17727	22921	2239	5657	12295	17635	20548	1609	5050	10939	16385	21795	2056	5115	9633	15522	20558	0
08:58:02	37	538	8.96667	1577	4606	10523	15508	21176	1930	4969	10642	15400	18535	1961	5445	11930	17780	22944	2232	5645	12265	17639	20488	1655	5060	10924	16449	21905	2051	5125	9677	15583	20534	0
08:59:02	37	539	8.98333	1581	4607	10454	15730	21328	1956	4976	10534	15452	18508	1964	5448	11968	17704	22836	2211	5659	12312	17583	20577	1647	4991	10935	16475	21806	2059	5061	9649	15656	20557	0
09:00:02	37	540	9	1573	4601	10401	15738	21193	1987	4940	10600	15305	18476	1982	5483	11908	17674	22941	2196	5629	12203	17608	20589	1659	5024	10964	16416	21825	2101	5100	9636	15612	20535	0
09:01:02	37	541	9.01667	1544	4608	10411	15555	21239	1971	4929	10457	15329	18529	1943	5438	11987	17690	22814	2240	5633	12358	17809	20616	1617	5058	10963	16445	21958	2069	5093	9563	15476	20552	0
09:02:02	37	542	9.03333	1542	4601	10357	15570	21259	1952	4952	10555	15244	18472	1934	5432	11933	17664	22869	2242	5675	12226	17584	20527	1644	5071	10925	16410	21779	2089	5083	9584	15543	20526	0
09:03:02	37	543	9.05	1550	4624	10504	15588	21189	1981	4866	10507	15437	18430	1941	5481	11859	17724	22844	2210	5665	12309	17669	20658	1657	5022	10885	16373	21782	2069	5114	9511	15523	20616	0
09:04:02	37	544	9.06667	1552	4620	10457	15642	21128	1946	4978	10586	15365	18548	1940	5408	11877	17659	22771	2243	5626	12344	17601	20457	1653	5039	10916	16306	21820	2062	5103	9648	15501	20519	0
09:05:02	37	545	9.08333	1565	4625	10432	15629	21258	1949	4903	10580	15198	18513	1925	5415	11903	17717	22795	2186	5635	12216	17539	20541	1636	4986	10900	16333	21579	2043	5110	9455	15524	20474	0
09:06:02	37	546	9.1	1539	4595	10499	15726	21153	1971	4906	10540	15281	18404	1963	5411	11875	17726	22986	2206	5630	12267	17642	20574	1610	4987	10869	16369	21856	2048	5126	9584	15567	20462	0
09:07:02	37	547	9.11667	1533	4651	10435	15599	21273	1973	4921	10516	15344	18476	1980	5391	11916	17563	22870	2253	5621	12267	17695	20482	1641	5093	10844	16313	21764	2043	5109	9454	15518	20488	0
09:08:02	37	548	9.13333	1575	4612	10359	15733	21234	1976	4925	10570	15352	18466	1963	5442	11957	17645	22883	2272	5698	12290	17566	20532	1649	5010	10831	16363	21801	2095	5112	9575	15495	20466	0
09:09:02	37	549	9.15	1488	4606	10411	15579	21197	1964	4941	10527	15331	18452	1945	5468	11914	17637	22726	2220	5648	12295	17636	20463	1643	5019	10843	16330	21749	2044	5121	9533	15481	20494	0
09:10:02	37	550	9.16667	1559	4677	10394	15605	21265	1981	4918	10578	15388	18369	1970	5447	11915	17581	23048	2260	5623	12269	17596	20355	1657	5098	10842	16380	21874	2090	5110	9605	15555	20553	0
09:11:02	37	551	9.18333	1580	4616	10451	15660	21278	1987	4947	10654	15331	18398	1931	5421	11944	17719	22924	2275	5656	12314	17578	20476	1696	5049	10903	16342	21865	2090	5134	9570	15602	20517	0
09:12:02	37	552	9.2	1542	4558	10471	15637	21124	1955	4918	10515	15301	18416	1940	5417	11927	17725	22878	2250	5653	12256	17624	20489	1634	5005	10979	16303	21660	2072	5093	9544	15492	20387	0
09:13:02	37	553	9.21667	1566	4625	10448	15658	21213	1982	4927	10622	15269	18447	1954	5412	11929	17700	22981	2219	5636	12358	17590	20489	1641	5066	10876	16314	21762	2075	5099	9581	15539	20494	0
09:14:02	37	554	9.23333	1551	4668	10412	15604	21340	1958	4959	10615	15366	18383	1952	5463	11908	17619	22793	2248	5649	12295	17742	20463	1651	5015	10828	16414	21722	2063	5127	9585	15490	20491	0
09:15:02	37	555	9.25	1560	4654	10442	15639	21387	1979	4969	10565	15329	18634	1909	5410	11872	17697	22973	2220	5588	12275	17640	20493	1634	5023	10907	16319	21823	2074	5079	9598	15543	20497	0
09:16:02	37	556	9.26667	1544	4610	10431	15592	21206	1962	4928	10563	15316	18364	1935	5447	11904	17699	22840	2170	5656	12278	17663	20460	1643	4964	10866	16343	21763	2039	5114	9514	15509	20394	0
09:17:02	37.1	557	9.28333	1558	4646	10472	15617	21096	1974	4914	10576	15297	18416	1938	5439	11929	17623	22870	2211	5672	12223	17631	20463	1626	5045	10878	16320	21670	2072	5094	9591	15405	20351	0
09:18:02	37	558	9.3	1578	4640	10507	15671	21245	1968	4910	10571	15345	18403	1934	5437	11965	17628	22948	2248	5624	12325	17631	20376	1654	5004	10926	16363	21789	2073	5125	9634	15550	20475	0
09:19:02	37	559	9.31667	1531	4612	10387	15546	21327	1972	4944	10655	15346	18397	1938	5420	11881	17602	22865	2246	5652	12285	17761	20393	1637	5009	10944	16272	21814	2060	5093	9521	15563	20424	0
09:20:02	37	560	9.33333	1521	4630	10456	15723	21268	1962	4990	10564	15289	18421	1941	5397	11925	17569	22879	2214	5646	12192	17613	20379	1634	4993	10810	16228	21743	2044	5150	9680	15393	20415	0
09:21:02	37	561	9.35	1558	4635	10389	15706	21210	1977	4895	10538	15374	18427	1956	5403	11870	17527	22603	2198	5662	12251	17650	20424	1631	4989	10860	16306	21663	2064	5101	9543	15447	20344	0
09:22:02	37	562	9.36667	1550	4626	10311	15688	21224	1992	4888	10561	15214	18471	1910	5455	11937	17757	22767	2253	5635	12186	17635	20270	1626	4987	10881	16254	21807	2053	5104	9555	15412	20410	0
09:23:02	37	563	9.38333	1542	4574	10391	15628	21273	1980	4857	10623	15269	18231	1884	5362	11805	17731	22898	2211	5646	12236	17570	20364	1635	5017	10897	16172	21709	2054	5100	9528	15383	20315	0
09:24:02	37	564	9.4	1534	4616	10417	15657	21237	1956	4948	10539	15365	18274	1925	5404	11864	17608	22728	2227	5668	12293	17562	20401	1620	4936	10888	16237	21648	2073	5061	9593	15496	20357	0
09:25:02	37	565	9.41667	1537	4657	10422	15594	21288	1961	4898	10572	15312	18356	1933	5376	11868	17623	22891	2252	5623	12258	17677	20269	1621	5015	10951	16293	21706	2059	5136	9581	15453	20298	0
09:26:02	37.1	566	9.43333	1528	4624	10472	15624	21254	2001	4942	10570	15266	18249	1928	5390	11894	17608	22871	2241	5640	12261	17701	20448	1641	4990	10762	16278	21659	2031	5082	9495	15444	20383	0
09:27:02	37	567	9.45	1543	4564	10430	15540	21185	1951	4915	10546	15230	18301	1903	5379	11862	17497	22859	2193	5632	12285	17561	20276	1635	4956	10803	16304	21517	2038	5066	9441	15435	20142	0
09:28:02	37	568	9.46667	1539	4607	10343	15534	21258	1936	4937	10546	15327	18388	1953	5407	11798	17609	22817	2215	5659	12190	17548	20329	1625	4979	10858	16269	21674	2030	5105	9478	15475	20385	0
09:29:02	37	569	9.48333	1547	4629	10423	15590	21189	1982	4945	10590	15200	18362	1921	5387	11783	17672	22741	2209	5609	12275	17569	20402	1618	5012	10834	16236	21580	2061	5065	9517	15309	20444	0
09:30:02	37	570	9.5	1547	4673	10438	15728	21260	1911	4932	10500	15247	18403	1929	5411	11783	17512	22920	2242	5633	12222	17561	20300	1638	4983	10763	16193	21640	2052	5069	9472	15396	20268	0
09:31:02	37	571	9.51667	1535	4610	10347	15735	21244	1971	4918	10478	15384	18261	1926	5421	11829	17577	22755	2195	5638	12190	17632	20370	1616	4958	10736	16356	21568	2040	5047	9460	15335	20294	0
09:32:02	37	572	9.53333	1541	4609	10379	15628	21223	1995	4920	10571	15283	18319	1927	5412	11866	17641	22805	2232	5596	12260	17578	20451	1613	4956	10808	16290	21689	2066	5064	9471	15381	20320	0
09:33:02	37	573	9.55	1562	4681	10477	15610	21314	1966	4953	10577	15357	18256	1902	5371	11821	17538	22707	2233	5664	12226	17547	20322	1623	4988	10868	16255	21613	2076	5103	9530	15467	20367	0
09:34:02	37	574	9.56667	1545	4655	10439	15692	21313	1971	4934	10626	15280	18315	1908	5347	11855	17624	22833	2199	5648	12370	17588	20392	1623	4988	10756	16284	21590	2073	5087	9479	15381	20245	0
09:35:02	37	575	9.58333	1526	4650	10383	15551	21176	1971	4999	10593	15192	18262	1912	5383	11869	17685	22833	2247	5606	12167	17561	20349	1627	4954	10801	16142	21719	2044	5095	9498	15496	20294	0
09:36:02	37	576	9.6	1508	4594	10377	15738	21180	1955	4880	10479	15425	18239	1895	5412	11873	17596	22758	2220	5599	12138	17592	20302	1582	4987	10781	16205	21729	2040	5067	9463	15438	20267	0
09:37:02	37	577	9.61667	1532	4568	10410	15628	21154	1959	4928	10568	15284	18340	1916	5403	11863	17668	22791	2243	5627	12148	17592	20291	1624	4994	10781	16195	21654	2068	5068	9542	15297	20359	0
09:38:02	37	578	9.63333	1503	4617	10493	15699	21359	1949	4890	10549	15293	18337	1913	5399	11855	17594	22821	2199	5633	12158	17573	20200	1581	4957	10774	16270	21463	2032	5098	9541	15350	20186	0
09:39:02	37	579	9.65	1538	4608	10430	15683	21190	1961	4960	10588	15236	18233	1893	5406	11802	17555	22816	2242	5655	12252	17521	20253	1585	4964	10804	16246	21685	2052	5069	9499	15432	20099	0
09:40:02	37	580	9.66667	1536	4621	10440	15691	21190	1971	4936	10572	15380	18165	1943	5407	11815	17594	22772	2248	5669	12139	17623	20238	1615	4999	10776	16193	21649	2042	5053	9535	15382	20156	0
09:41:02	37	581	9.68333	1509	4591	10445	15692	21274	1973	4937	10502	15266	18210	1902	5363	11818	17561	22750	2222	5690	12181	17512	20353	1614	4994	10794	16181	21477	2040	5098	9459	15365	20240	0
09:42:02	37	582	9.7	1535	4598	10318	15595	21304	1963	4910	10570	15349	18237	1920	5351	11788	17548	22733	2221	5665	12214	17464	20191	1616	4933	10776	16164	21567	2040	5035	9414	15364	20244	0
09:43:02	37	583	9.71667	1527	4621	10419	15676	21077	1955	4899	10444	15313	18119	1919	5377	11792	17498	22634	2223	5627	12211	17463	20185	1621	4921	10774	16144	21558	2038	5076	9431	15394	20119	0
09:44:02	37	584	9.73333	1534	4574	10430	15643	21266	1940	4937	10541	15311	18207	1920	5380	11798	17609	22745	2223	5653	12193	17520	20263	1603	4947	10713	16199	21540	2060	5059	9488	15362	20203	0
09:45:02	37	585	9.75	1539	4604	10422	15510	21229	1976	4945	10508	15241	18148	1931	5384	11781	17524	22690	2205	5523	12319	17441	20235	1595	5014	10763	16121	21633	2066	5070	9428	15297	20120	0
09:46:02	37	586	9.76667	1528	4585	10398	15622	21177	1950	4939	10529	15267	18158	1881	5338	11822	17542	22806	2215	5558	12197	17508	20137	1576	4910	10750	16099	21554	2070	5030	9440	15279	20111	0
09:47:02	37	587	9.78333	1516	4577	10377	15671	21179	1930	4908	10475	15338	18261	1901	5404	11716	17581	22746	2218	5593	12146	17553	20103	1580	4921	10769	16186	21492	2060	5023	9431	15255	20051	0
09:48:02	37	588	9.8	1512	4588	10467	15588	21100	1957	4922	10561	15225	18059	1903	5350	11793	17625	22786	2234	5598	12232	17554	20162	1579	4928	10778	16180	21449	2025	5035	9470	15227	20172	0
09:49:02	37	589	9.81667	1508	4595	10366	15640	21146	1958	4918	10443	15271	18090	1900	5366	11767	17522	22697	2199	5581	12231	17455	20288	1570	4903	10828	16096	21561	2041	5045	9444	15282	20063	0
09:50:02	37	590	9.83333	1491	4643	10387	15575	21167	1973	4918	10539	15251	18214	1896	5388	11812	17531	22850	2199	5593	12143	17525	20050	1596	4926	10704	16079	21549	2042	5060	9474	15332	20164	0
09:51:02	37	591	9.85	1504	4559	10324	15600	21208	1968	4888	10459	15207	18080	1919	5340	11835	17470	22551	2187	5597	12188	17404	20276	1581	4893	10709	16027	21437	2028	5041	9452	15274	20118	0
09:52:02	37	592	9.86667	1514	4594	10454	15545	21068	1927	4903	10480	15295	18142	1906	5400	11843	17490	22595	2210	5568	12261	17586	20184	1602	4965	10770	16033	21426	2022	5044	9433	15313	20091	0
09:53:02	37	593	9.88333	1530	4621	10417	15601	21078	1950	4931	10518	15232	18191	1921	5393	11785	17547	22721	2234	5648	12128	17509	19934	1587	4934	10737	16094	21610	2031	5016	9460	15331	19987	0
09:54:02	37	594	9.9	1521	4622	10400	15721	21150	1927	4899	10451	15229	18146	1884	5422	11738	17566	22682	2205	5572	12212	17328	20128	1564	4916	10668	16120	21477	2051	5002	9434	15249	20134	0
09:55:02	37	595	9.91667	1512	4648	10450	15539	21241	1936	4924	10528	15187	18056	1882	5340	11806	17495	22777	2234	5594	12180	17392	20178	1612	4943	10748	16049	21501	2042	5076	9450	15251	20085	0
09:56:02	37	596	9.93333	1509	4574	10352	15541	21171	1950	4873	10498	15222	18156	1876	5306	11790	17595	22668	2179	5608	12138	17465	20218	1563	4868	10638	16056	21481	2006	5019	9408	15323	20164	0
09:57:02	37	597	9.95	1500	4579	10405	15583	21232	1927	4930	10515	15161	18057	1871	5374	11731	17546	22843	2219	5524	12119	17390	20095	1579	4932	10746	16151	21451	2040	5038	9433	15228	19982	0
09:58:02	37	598	9.96667	1494	4586	10323	15674	21155	1935	4939	10513	15226	18086	1918	5330	11759	17515	22707	2204	5615	12149	17442	20132	1578	4937	10650	16180	21458	2007	5035	9402	15310	19978	0
09:59:02	37	599	9.98333	1495	4593	10406	15614	21195	1946	4864	10501	15157	17911	1914	5348	11768	17509	22734	2204	5618	12236	17486	20071	1582	4900	10750	16025	21490	2036	4994	9352	15234	20048	0
10:00:02	37	600	10	1504	4564	10403	15576	21216	1974	4934	10536	15226	18046	1906	5386	11814	17600	22714	2215	5586	12241	17468	20122	1619	4927	10676	16044	21557	2059	5021	9441	15220	19924	0
10:01:02	37	601	10.0167	1491	4600	10295	15511	21044	1969	4889	10497	15288	17992	1900	5370	11736	17608	22706	2205	5590	12129	17551	20164	1591	4891	10765	16021	21447	2045	5074	9382	15219	20076	0
10:02:02	37	602	10.0333	1483	4585	10385	15558	21118	1985	4902	10579	15219	18045	1878	5330	11754	17558	22720	2220	5610	12219	17530	20083	1599	4901	10692	16120	21415	2050	4987	9381	15247	20028	0
10:03:02	37	603	10.05	1514	4598	10322	15555	21203	1973	4913	10543	15228	17983	1878	5370	11782	17492	22658	2236	5655	12199	17400	20097	1567	4884	10644	16054	21451	2047	5053	9427	15261	19914	0
10:04:02	37	604	10.0667	1517	4599	10386	15664	21114	1946	4838	10481	15249	17982	1893	5388	11793	17461	22827	2228	5643	12249	17381	20088	1589	4915	10737	15970	21462	2025	4998	9412	15182	19895	0
10:05:02	37	605	10.0833	1519	4586	10373	15663	21062	1959	4890	10521	15219	18020	1900	5392	11798	17553	22684	2228	5616	12204	17553	20107	1564	4885	10724	15985	21369	2034	5061	9420	15272	19992	0
10:06:02	37	606	10.1	1527	4561	10411	15686	21009	1952	4921	10557	15211	17977	1891	5344	11783	17420	22620	2212	5586	12241	17329	20089	1584	4903	10678	15982	21418	2033	4994	9391	15208	19944	0
10:07:02	37	607	10.1167	1522	4615	10407	15527	21250	1934	4888	10503	15172	17967	1866	5311	11800	17569	22635	2224	5619	12270	17343	20063	1563	4855	10638	15998	21383	1988	5012	9392	15162	19964	0
10:08:02	37	608	10.1333	1498	4565	10433	15653	21070	1972	4930	10493	15285	17934	1865	5357	11836	17583	22804	2212	5617	12159	17456	20013	1584	4852	10717	16025	21236	2024	5018	9388	15267	19955	0
10:09:02	37	609	10.15	1490	4659	10358	15582	21288	1924	4936	10436	15139	18036	1910	5350	11759	17653	22613	2218	5573	12197	17378	20013	1591	4913	10729	15994	21415	2013	4998	9380	15244	19982	0
10:10:02	37	610	10.1667	1521	4600	10435	15627	21148	1967	4900	10518	15169	17906	1885	5322	11847	17460	22687	2218	5579	12207	17423	20044	1567	4878	10654	16092	21490	2036	5061	9434	15139	19936	0
10:11:02	37	611	10.1833	1482	4582	10375	15650	21061	1976	4962	10501	15212	17965	1898	5367	11855	17355	22738	2210	5558	12083	17382	20040	1570	4945	10637	16021	21317	2020	5022	9329	15164	19855	0
10:12:02	37	612	10.2	1503	4592	10402	15604	21175	1965	4921	10486	15188	17922	1903	5337	11747	17473	22737	2208	5630	12173	17412	19947	1575	4883	10743	15951	21334	2045	5012	9373	15190	19929	0
10:13:02	37	613	10.2167	1505	4601	10390	15567	20978	1961	4939	10523	15177	17865	1881	5346	11766	17553	22800	2230	5572	12169	17442	19988	1569	4881	10641	15984	21356	2011	4960	9459	15268	19873	0
10:14:02	37	614	10.2333	1482	4580	10414	15423	21155	1966	4877	10451	15153	17960	1892	5341	11668	17437	22689	2204	5592	12142	17368	19952	1574	4880	10654	16026	21410	2018	4996	9416	15208	19890	0
10:15:02	37	615	10.25	1520	4552	10393	15589	21072	1967	4876	10481	15273	18058	1918	5357	11802	17516	22573	2225	5620	12192	17399	20006	1567	4889	10667	16007	21458	2017	5018	9321	15205	19854	0
10:16:02	37	616	10.2667	1492	4546	10381	15618	21055	1947	4911	10440	15156	17832	1885	5354	11681	17478	22597	2208	5573	12101	17471	19931	1572	4890	10582	16037	21341	2044	5065	9372	15164	19998	0
10:17:02	37	617	10.2833	1485	4574	10340	15569	21112	1945	4859	10513	15165	18022	1869	5390	11790	17460	22679	2224	5594	12159	17423	20042	1579	4889	10589	15957	21473	2016	4987	9368	15150	19900	0
10:18:02	37	618	10.3	1475	4618	10381	15565	21018	1985	4888	10542	15145	17916	1887	5344	11772	17511	22544	2230	5598	12147	17420	20174	1581	4866	10649	15846	21300	2047	5039	9428	15150	19853	0
10:19:02	37	619	10.3167	1477	4506	10352	15601	21079	1936	4886	10490	15130	17828	1898	5406	11727	17480	22672	2217	5576	11987	17285	19986	1559	4893	10655	15966	21340	2047	5029	9416	15206	19865	0
10:20:02	37	620	10.3333	1516	4623	10293	15658	21053	1965	4962	10540	15179	17881	1895	5366	11812	17337	22599	2232	5611	12210	17335	20041	1596	4885	10617	15899	21324	2023	4970	9433	15173	19726	0
10:21:02	37	621	10.35	1487	4552	10263	15578	21194	1936	4901	10507	15254	17837	1867	5353	11788	17462	22594	2216	5589	12178	17338	20042	1581	4876	10556	15986	21302	2055	4994	9283	15090	19786	0
10:22:02	37	622	10.3667	1492	4573	10379	15534	21077	1941	4904	10461	15164	17826	1869	5337	11711	17532	22707	2203	5625	12143	17267	19766	1544	4845	10675	15911	21264	2030	5021	9458	15170	19742	0
10:23:02	37	623	10.3833	1474	4571	10264	15674	21122	1974	4934	10454	15288	17754	1876	5357	11758	17532	22531	2236	5545	12217	17433	20010	1523	4871	10659	16012	21474	2032	4971	9409	15257	19814	0
10:24:02	37	624	10.4	1508	4610	10323	15656	21189	1978	4874	10493	15228	17882	1886	5356	11765	17464	22607	2214	5617	12111	17449	19847	1548	4916	10661	15947	21243	2027	5030	9396	15116	19804	0
10:25:02	37	625	10.4167	1484	4583	10404	15569	21039	1951	4891	10508	15209	17856	1886	5367	11644	17709	22574	2188	5586	12206	17403	19863	1560	4852	10632	15974	21296	2015	4992	9311	15208	19903	0
10:26:02	37	626	10.4333	1496	4517	10387	15557	20998	1934	4872	10440	15223	17848	1855	5371	11723	17535	22588	2181	5602	12056	17384	19887	1546	4840	10530	16026	21206	2001	4975	9394	15107	19786	0
10:27:02	37	627	10.45	1493	4593	10272	15571	21287	1940	4887	10422	15098	17836	1882	5371	11829	17468	22602	2201	5602	12172	17370	19844	1550	4893	10646	15929	21266	2031	4979	9368	15129	19760	0
10:28:02	37	628	10.4667	1502	4571	10368	15574	21226	1969	4883	10450	15114	17960	1877	5339	11795	17529	22597	2213	5628	12055	17447	19863	1537	4842	10609	15817	21294	2026	5040	9395	15033	19772	0
10:29:02	37	629	10.4833	1469	4580	10255	15549	21129	1957	4899	10385	15213	17875	1884	5368	11701	17489	22645	2224	5578	12178	17473	19975	1568	4860	10566	15903	21291	1996	4944	9432	15092	19810	0
10:30:02	37	630	10.5	1508	4521	10398	15514	21082	1941	4917	10469	15229	17718	1886	5290	11734	17437	22485	2209	5624	12162	17303	19856	1560	4892	10590	15986	21181	2013	5025	9363	15201	19699	0
10:31:02	37	631	10.5167	1478	4579	10373	15562	21043	1942	4876	10490	15179	17773	1850	5356	11745	17430	22553	2199	5590	12084	17378	19868	1564	4835	10566	16017	21289	2027	4986	9320	15069	19859	0
10:32:02	37	632	10.5333	1476	4571	10296	15501	21044	1932	4921	10481	15111	17809	1835	5309	11726	17414	22591	2180	5539	12246	17375	19852	1547	4881	10559	15929	21330	2011	4982	9317	15149	19831	0
10:33:02	37	633	10.55	1497	4591	10274	15607	21160	1951	4908	10461	15235	17715	1860	5335	11702	17503	22710	2224	5553	12164	17484	19907	1559	4836	10637	16008	21307	2001	4965	9309	15085	19659	0
10:34:02	37	634	10.5667	1491	4588	10337	15642	21072	1941	4906	10444	15225	17746	1883	5333	11730	17521	22698	2199	5613	12257	17401	19889	1577	4855	10639	15959	21277	2053	4964	9286	15135	19772	0
10:35:02	37.1	635	10.5833	1476	4559	10337	15514	20985	1945	4891	10467	15092	17727	1867	5312	11608	17461	22659	2183	5568	12057	17401	19855	1543	4868	10638	15823	21259	1993	5007	9318	15148	19818	0
10:36:02	37	636	10.6	1486	4577	10323	15598	21045	1920	4927	10436	15061	17723	1877	5347	11766	17418	22496	2219	5574	12113	17380	19738	1527	4829	10613	15920	21212	2032	5041	9359	15109	19717	0
10:37:02	37	637	10.6167	1473	4572	10351	15556	20987	1948	4920	10455	15136	17768	1887	5344	11704	17433	22615	2230	5584	12124	17347	19754	1560	4850	10658	15893	21280	2019	5005	9266	15083	19667	0
10:38:02	37	638	10.6333	1478	4540	10280	15548	20986	1956	4940	10365	15110	17775	1862	5323	11740	17504	22521	2244	5614	12093	17343	19796	1579	4871	10655	15904	21327	2055	5003	9334	15043	19744	0
10:39:02	37	639	10.65	1451	4551	10299	15636	21063	1959	4902	10467	15221	17681	1874	5317	11763	17436	22696	2227	5611	12134	17337	19902	1542	4829	10626	15822	21298	2014	4991	9232	15062	19627	0
10:40:02	37	640	10.6667	1495	4566	10294	15579	21023	1950	4911	10509	15123	17764	1860	5283	11688	17422	22600	2198	5587	12102	17243	19920	1550	4835	10621	15850	21181	2029	4966	9288	15023	19684	0
10:41:02	36.9	641	10.6833	1451	4501	10328	15463	21126	1946	4850	10343	15117	17771	1832	5339	11751	17344	22587	2182	5560	12104	17317	19735	1509	4846	10534	15810	21116	2018	4957	9339	15110	19634	0
10:42:02	37.1	642	10.7	1495	4568	10334	15559	20998	1948	4890	10410	15102	17751	1851	5285	11802	17385	22514	2220	5613	12147	17374	19973	1542	4903	10629	15865	21267	2009	4923	9231	14951	19811	0
10:43:02	37	643	10.7167	1485	4573	10331	15580	21136	1950	4939	10418	15099	17728	1879	5353	11716	17561	22536	2213	5617	12203	17237	19674	1529	4855	10560	15811	21219	2031	4951	9363	14972	19581	0
10:44:02	37	644	10.7333	1487	4521	10393	15552	21016	1973	4836	10471	15273	17588	1857	5363	11682	17404	22541	2197	5618	12162	17151	19908	1558	4835	10520	15830	21228	1994	4949	9363	15028	19685	0
10:45:02	37	645	10.75	1497	4521	10317	15470	21012	1973	4859	10440	15106	17639	1844	5316	11700	17489	22575	2224	5586	12081	17390	19772	1560	4829	10543	15901	21251	2040	4969	9360	15037	19671	0
10:46:02	37	646	10.7667	1481	4512	10287	15702	21027	1921	4902	10444	15096	17612	1894	5310	11771	17336	22611	2207	5545	12091	17390	19650	1556	4800	10481	15779	21099	2017	4969	9280	15036	19637	0
10:47:02	37	647	10.7833	1496	4575	10417	15596	21064	1981	4939	10421	15098	17713	1862	5345	11640	17552	22591	2232	5548	12064	17407	19820	1533	4817	10524	15872	21105	2013	4991	9246	15116	19654	0
10:48:02	37	648	10.8	1485	4560	10307	15527	20950	1978	4858	10412	15162	17617	1869	5288	11703	17401	22662	2229	5568	12063	17401	19889	1516	4794	10545	15921	21217	2006	4973	9381	15037	19664	0
10:49:02	37	649	10.8167	1484	4538	10360	15591	20978	1973	4884	10361	15091	17549	1872	5341	11709	17399	22579	2248	5570	12165	17308	19809	1532	4870	10563	15878	21156	2041	4988	9284	14976	19587	0
10:50:02	37	650	10.8333	1479	4524	10179	15548	20969	1955	4889	10297	15128	17639	1863	5306	11637	17403	22593	2165	5625	12026	17202	19717	1522	4818	10597	15894	21231	2005	4927	9350	14954	19587	0
10:51:02	37	651	10.85	1428	4535	10193	15454	21149	1948	4872	10485	15054	17620	1846	5334	11696	17513	22415	2202	5628	12093	17267	19777	1546	4835	10532	15884	21088	1994	4973	9300	15002	19685	0
10:52:02	37	652	10.8667	1483	4502	10297	15581	21048	1943	4856	10421	15087	17574	1839	5304	11658	17410	22506	2195	5532	12068	17261	19788	1551	4779	10504	15778	21022	2025	5003	9236	14999	19561	0
10:53:02	37	653	10.8833	1491	4552	10355	15438	21075	1956	4859	10410	15061	17473	1842	5296	11751	17514	22555	2213	5549	12063	17239	19784	1517	4797	10481	15805	21118	2004	4937	9249	14986	19594	0
10:54:02	37	654	10.9	1458	4520	10314	15583	21036	1949	4915	10395	15042	17535	1866	5281	11648	17338	22581	2200	5545	12132	17317	19724	1525	4750	10589	15840	20990	2026	4982	9264	14955	19452	0
10:55:02	37	655	10.9167	1475	4564	10304	15526	21167	1987	4901	10452	15105	17542	1868	5331	11694	17346	22725	2231	5618	12121	17297	19729	1550	4823	10532	15875	21287	1992	4963	9284	15009	19624	0
10:56:02	37	656	10.9333	1467	4599	10264	15542	20904	1946	4878	10402	15067	17651	1869	5306	11700	17390	22598	2204	5559	12143	17254	19737	1517	4815	10494	15736	21312	1995	4953	9294	14930	19505	0
10:57:02	37	657	10.95	1457	4536	10231	15453	20916	1937	4871	10437	14997	17523	1832	5316	11716	17389	22432	2212	5527	12046	17362	19772	1498	4793	10469	15777	21200	2017	4928	9276	15006	19586	0
10:58:02	37	658	10.9667	1459	4542	10235	15524	21088	1898	4875	10367	15124	17527	1850	5337	11655	17388	22563	2186	5561	12103	17259	19765	1502	4798	10460	15902	21204	2011	4938	9267	15049	19532	0
10:59:02	37	659	10.9833	1451	4517	10227	15587	20981	1931	4899	10397	15110	17459	1828	5300	11627	17437	22434	2241	5566	12188	17347	19763	1511	4794	10527	15809	21081	2003	4925	9301	14922	19477	0
11:00:02	37	660	11	1435	4536	10318	15529	21000	1924	4889	10388	15149	17449	1823	5282	11643	17316	22493	2181	5581	12081	17228	19632	1496	4768	10530	15657	21215	2015	4979	9279	14901	19475	0
11:01:02	37.1	661	11.0167	1478	4520	10295	15577	20944	1946	4901	10444	14980	17493	1814	5279	11645	17425	22499	2241	5558	11986	17310	19677	1530	4855	10475	15710	20949	1984	4954	9246	14928	19555	0
11:02:02	37	662	11.0333	1446	4470	10305	15521	20885	1952	4882	10410	15086	17605	1824	5298	11609	17317	22541	2184	5542	12130	17243	19671	1510	4798	10433	15674	21068	1973	4902	9268	14823	19524	0
11:03:02	37	663	11.05	1419	4474	10222	15541	20881	1935	4891	10435	15110	17519	1824	5314	11697	17403	22506	2201	5558	12096	17275	19693	1507	4813	10453	15795	21037	1989	4950	9253	14903	19458	0
11:04:02	37	664	11.0667	1474	4569	10268	15519	20966	1936	4863	10419	15039	17470	1860	5219	11658	17538	22368	2169	5523	12096	17273	19653	1532	4802	10512	15661	21104	2022	4916	9194	14931	19478	0
11:05:02	37	665	11.0833	1468	4563	10236	15582	20908	1958	4891	10334	15090	17525	1837	5316	11681	17375	22551	2225	5573	12144	17290	19736	1518	4785	10508	15828	20947	2021	5043	9291	14925	19543	0
11:06:02	37	666	11.1	1449	4551	10233	15449	21069	1892	4873	10388	15089	17450	1880	5332	11742	17464	22420	2208	5560	12028	17220	19760	1491	4754	10494	15781	21083	1995	4941	9252	14957	19396	0
11:07:02	37	667	11.1167	1489	4548	10269	15492	20914	1971	4920	10420	15173	17490	1857	5321	11674	17389	22436	2202	5599	12094	17296	19581	1505	4767	10465	15677	21176	2017	4967	9213	14921	19442	0
11:08:02	37	668	11.1333	1440	4503	10190	15428	20966	1942	4894	10370	15065	17396	1843	5277	11632	17417	22502	2198	5539	12038	17273	19731	1507	4742	10475	15774	21063	2013	4932	9274	14821	19387	0
11:09:02	37.1	669	11.15	1457	4504	10224	15503	20994	1963	4900	10430	15091	17462	1838	5279	11714	17519	22626	2180	5594	12140	17250	19582	1526	4806	10516	15763	21136	2027	4916	9204	14951	19485	0
11:10:02	37	670	11.1667	1448	4427	10238	15486	20887	1962	4871	10391	15051	17473	1781	5270	11640	17376	22538	2159	5559	12070	17250	19633	1521	4789	10460	15662	21013	1971	4902	9188	14950	19438	0
11:11:02	37	671	11.1833	1442	4542	10195	15484	20952	1938	4915	10443	15029	17401	1837	5288	11682	17322	22426	2221	5503	12052	17255	19768	1537	4754	10488	15767	21024	1979	4891	9251	14924	19450	0
11:12:02	37	672	11.2	1431	4508	10217	15500	20919	1921	4845	10255	15008	17437	1835	5271	11704	17331	22460	2178	5551	12029	17301	19652	1516	4790	10407	15670	20953	2014	4949	9286	14984	19418	0
11:13:02	37	673	11.2167	1468	4467	10279	15477	20905	1947	4913	10412	15043	17428	1831	5280	11589	17264	22448	2221	5518	12080	17299	19678	1521	4763	10403	15718	21101	1996	4927	9189	14852	19458	0
11:14:02	37	674	11.2333	1467	4515	10252	15544	20961	1960	4883	10280	15007	17461	1837	5270	11600	17321	22527	2189	5568	12080	17267	19691	1514	4759	10452	15731	21086	2000	4906	9284	14899	19345	0
11:15:02	37.1	675	11.25	1455	4484	10233	15525	20925	1955	4872	10360	15115	17506	1850	5316	11737	17382	22460	2236	5578	12074	17333	19577	1518	4784	10479	15748	21097	1996	4951	9150	15059	19575	0
11:16:02	37	676	11.2667	1440	4534	10291	15483	20897	1938	4886	10292	14988	17408	1829	5302	11678	17351	22561	2214	5559	12014	17378	19619	1524	4761	10463	15764	21063	1996	4907	9160	14900	19334	0
11:17:02	37	677	11.2833	1461	4465	10219	15575	20978	1963	4926	10406	15125	17472	1852	5339	11675	17384	22476	2225	5625	12063	17384	19629	1518	4767	10535	15637	21094	2015	4950	9267	14824	19360	0
11:18:02	37	678	11.3	1453	4539	10289	15474	21010	1939	4846	10403	15026	17490	1837	5295	11629	17414	22612	2217	5538	12155	17292	19655	1506	4791	10523	15655	21129	1976	4891	9278	14890	19382	0
11:19:02	37	679	11.3167	1464	4470	10218	15447	20929	1954	4905	10364	14992	17478	1813	5281	11644	17339	22466	2172	5526	12138	17258	19655	1480	4800	10428	15686	21026	2043	4990	9221	14874	19407	0
11:20:02	37	680	11.3333	1431	4515	10239	15467	20880	1939	4857	10355	14945	17395	1835	5296	11637	17325	22551	2208	5551	12067	17410	19579	1496	4786	10489	15655	21007	1975	4973	9196	14903	19390	0
11:21:02	37	681	11.35	1450	4508	10239	15471	21033	1946	4875	10399	15057	17426	1828	5332	11639	17430	22555	2223	5570	12091	17260	19571	1505	4762	10423	15751	21068	2008	4928	9200	14853	19463	0
11:22:02	37	682	11.3667	1455	4505	10206	15431	20979	1949	4879	10359	15020	17456	1821	5275	11631	17390	22488	2203	5585	12141	17260	19568	1498	4784	10393	15725	21087	2010	4957	9179	14895	19303	0
11:23:02	37	683	11.3833	1450	4530	10265	15468	21014	1960	4898	10319	15025	17412	1838	5254	11658	17357	22476	2210	5599	12120	17208	19655	1539	4768	10464	15686	21080	2026	4941	9255	14925	19391	0
11:24:02	37	684	11.4	1430	4468	10218	15512	20848	1937	4894	10304	14931	17307	1784	5264	11666	17297	22416	2158	5539	12070	17217	19675	1467	4753	10395	15708	21101	1988	4910	9238	14843	19394	0
11:25:02	37	685	11.4167	1420	4499	10124	15433	20991	1940	4903	10359	14974	17282	1814	5246	11673	17350	22507	2177	5554	12097	17193	19644	1487	4747	10457	15723	21049	1966	4931	9154	14858	19266	0
11:26:02	37	686	11.4333	1423	4487	10254	15468	20993	1916	4874	10275	15029	17356	1828	5262	11611	17313	22553	2210	5568	12096	17194	19451	1483	4740	10426	15745	20940	1998	4913	9217	14853	19310	0
11:27:02	37	687	11.45	1485	4517	10283	15528	20887	1959	4863	10363	14939	17357	1839	5302	11634	17400	22503	2237	5562	11991	17353	19518	1508	4732	10394	15715	20913	2010	4969	9206	14995	19360	0
11:28:02	37	688	11.4667	1472	4537	10283	15307	21006	1946	4861	10402	15040	17271	1838	5279	11625	17344	22458	2200	5611	12136	17207	19586	1534	4805	10467	15730	21052	2020	4908	9191	14923	19469	0
11:29:02	37	689	11.4833	1407	4495	10170	15384	20949	1901	4859	10384	14952	17353	1816	5225	11615	17287	22499	2185	5550	12029	17180	19554	1501	4760	10407	15666	21018	2000	4882	9166	14881	19302	0
11:30:02	37	690	11.5	1449	4499	10211	15379	20986	1888	4867	10427	15093	17287	1801	5266	11602	17357	22461	2157	5513	12077	17352	19587	1491	4797	10343	15660	21012	1977	4875	9196	14864	19292	0
11:31:02	37	691	11.5167	1442	4503	10241	15387	21053	1948	4864	10355	14890	17236	1809	5267	11665	17275	22521	2220	5545	12040	17292	19592	1485	4750	10400	15581	20881	1992	4975	9211	14832	19364	0
11:32:02	37	692	11.5333	1402	4418	10213	15391	20874	1899	4800	10390	14868	17256	1815	5327	11639	17393	22494	2192	5581	11935	17148	19605	1466	4704	10421	15615	20866	1970	4875	9205	14828	19303	0
11:33:02	37	693	11.55	1465	4496	10217	15616	20761	1956	4855	10378	15046	17279	1819	5272	11557	17493	22546	2215	5538	12130	17181	19524	1513	4762	10414	15683	20903	2004	4952	9223	14865	19340	0
11:34:02	37	694	11.5667	1433	4511	10169	15482	20857	1940	4804	10345	14984	17340	1823	5306	11672	17321	22499	2188	5548	12169	17319	19478	1510	4752	10368	15593	21024	1983	4915	9208	14859	19314	0
11:35:02	37	695	11.5833	1443	4497	10226	15326	20951	1906	4826	10393	14945	17240	1844	5292	11691	17252	22495	2219	5519	11998	17258	19606	1498	4769	10354	15588	20913	1973	4865	9190	14850	19277	0
11:36:02	37	696	11.6	1441	4469	10275	15425	20990	1924	4824	10321	14915	17225	1790	5297	11649	17380	22502	2188	5546	12114	17192	19563	1513	4758	10399	15571	20989	2018	4925	9196	14868	19356	0
11:37:02	37	697	11.6167	1441	4482	10224	15385	21024	1921	4850	10356	14927	17284	1830	5258	11663	17286	22410	2212	5549	12169	17192	19521	1512	4718	10423	15722	20908	1987	4937	9155	14819	19371	0
11:38:02	37	698	11.6333	1446	4462	10208	15506	20875	1948	4881	10337	14878	17242	1827	5226	11659	17379	22357	2190	5477	12146	17221	19459	1516	4752	10331	15605	21000	1991	4935	9191	14789	19264	0
11:39:02	37	699	11.65	1425	4489	10130	15500	20871	1932	4906	10257	14862	17284	1832	5299	11707	17318	22336	2164	5545	12104	17230	19511	1495	4753	10421	15665	20897	2030	4885	9125	14864	19288	0
11:40:02	37	700	11.6667	1453	4477	10257	15286	20892	1923	4878	10328	14882	17236	1797	5228	11593	17249	22567	2202	5584	12085	17220	19524	1478	4680	10365	15592	20906	1993	4956	9136	14715	19307	0
11:41:02	37	701	11.6833	1389	4428	10223	15476	20761	1935	4866	10358	14987	17212	1784	5270	11578	17303	22571	2174	5530	12061	17317	19601	1465	4758	10413	15622	20893	1992	4862	9128	14810	19236	0
11:42:02	37	702	11.7	1430	4477	10239	15478	20937	1941	4866	10361	14946	17229	1807	5232	11606	17376	22486	2177	5476	12075	17171	19463	1508	4734	10413	15609	21091	2002	4930	9184	14867	19251	0
11:43:02	37	703	11.7167	1405	4528	10161	15451	20897	1943	4869	10328	14968	17194	1815	5314	11587	17264	22423	2163	5570	11976	17166	19565	1484	4708	10394	15592	20877	2011	4891	9080	14819	19345	0
11:44:02	37	704	11.7333	1451	4482	10206	15397	20957	1973	4856	10321	14868	17208	1803	5240	11654	17305	22504	2234	5560	12036	17116	19444	1472	4740	10314	15659	20880	2004	4946	9169	14745	19266	0
11:45:02	37	705	11.75	1417	4453	10127	15454	20814	1912	4854	10322	14873	17224	1813	5270	11673	17359	22359	2209	5566	12046	17151	19519	1480	4731	10352	15638	20909	1988	4907	9138	14772	19225	0
11:46:02	37	706	11.7667	1438	4430	10157	15398	20887	1938	4788	10191	14917	17105	1818	5234	11592	17314	22378	2187	5570	11986	17151	19444	1481	4725	10372	15674	20861	1992	4939	9077	14758	19123	0
11:47:02	37	707	11.7833	1427	4394	10255	15483	20924	1932	4848	10294	14844	17146	1805	5249	11577	17379	22546	2199	5503	12058	17261	19489	1479	4748	10352	15622	20915	1991	4942	9121	14872	19156	0
11:48:02	37	708	11.8	1419	4495	10173	15478	20760	1952	4831	10286	14889	17255	1788	5253	11621	17260	22456	2198	5576	12011	17181	19480	1470	4746	10403	15700	20952	1982	4893	9120	14858	19190	0
11:49:02	37	709	11.8167	1445	4464	10191	15472	20757	1949	4819	10302	14909	17202	1825	5235	11659	17170	22469	2195	5494	12085	17142	19410	1505	4739	10381	15590	20916	1965	4894	9133	14926	19231	0
11:50:02	37	710	11.8333	1425	4439	10165	15416	20887	1928	4829	10295	14865	17116	1830	5193	11606	17291	22404	2212	5550	12035	17151	19514	1488	4749	10299	15576	20872	1979	4899	9174	14825	19214	0
11:51:02	37	711	11.85	1424	4441	10174	15502	20840	1930	4836	10282	14933	17146	1832	5296	11659	17270	22428	2214	5556	11986	17199	19506	1476	4712	10326	15624	20880	1971	4868	9162	14825	19165	0
11:52:02	37	712	11.8667	1420	4467	10111	15419	20825	1917	4810	10287	14842	17058	1777	5269	11646	17371	22480	2218	5529	12038	17227	19461	1474	4658	10294	15557	20745	1988	4851	9154	14837	19085	0
11:53:02	37	713	11.8833	1437	4419	10123	15381	20814	1921	4867	10289	14943	17078	1813	5267	11647	17271	22400	2201	5542	12027	17263	19356	1482	4719	10377	15621	20835	1977	4916	9111	14754	19155	0
11:54:02	37	714	11.9	1433	4440	10180	15402	20863	1952	4838	10303	14878	17115	1816	5297	11609	17293	22403	2217	5543	12108	17229	19511	1466	4751	10353	15666	20911	2003	4911	9139	14732	19116	0
11:55:02	37	715	11.9167	1413	4436	10181	15386	20867	1926	4880	10250	14851	17077	1801	5241	11573	17283	22439	2205	5545	12093	17254	19513	1472	4729	10350	15600	20897	1948	4853	9178	14715	19128	0
11:56:02	37	716	11.9333	1393	4500	10101	15392	20896	1923	4808	10149	14769	17187	1779	5228	11600	17251	22298	2174	5515	12033	17222	19447	1459	4689	10323	15512	20809	1964	4841	9091	14716	19176	0
11:57:02	37	717	11.95	1413	4507	10030	15310	20708	1948	4832	10292	14857	17150	1805	5212	11613	17310	22429	2160	5560	11967	17066	19373	1477	4717	10245	15534	20808	1979	4884	9101	14788	19065	0
11:58:02	37	718	11.9667	1419	4420	10149	15422	20786	1919	4802	10281	14922	17070	1788	5294	11579	17314	22397	2196	5527	11932	17185	19409	1470	4685	10369	15546	20901	1957	4880	9138	14762	19123	0
11:59:02	37	719	11.9833	1420	4461	10112	15416	20799	1919	4812	10263	14794	17106	1793	5241	11601	17312	22387	2193	5522	12041	17158	19395	1475	4678	10336	15659	20771	1979	4906	9150	14696	19116	0
12:00:02	37	720	12	1419	4458	10174	15383	20779	1915	4851	10244	14791	16979	1792	5268	11627	17198	22398	2179	5557	12003	17095	19300	1470	4693	10299	15527	20715	2014	4908	9093	14757	19040	0
	Results
			1
		A	?????	?????	?????	?????	?????	?????	?????	?????	?????	?????	?????	?????	Max V [Fluorescence:485,528]
			?????	?????	?????	?????	?????	?????	?????	?????	?????	?????	?????	?????	R-Squared [Fluorescence:485,528]
			?????	?????	?????	?????	?????	?????	?????	?????	?????	?????	?????	?????	t at Max V [Fluorescence:485,528]
			?????	?????	?????	?????	?????	?????	?????	?????	?????	?????	?????	?????	Lagtime [Fluorescence:485,528]
		B	?????	?????	?????	?????	?????	?????	?????	?????	?????	?????	?????	?????	Max V [Fluorescence:485,528]
			?????	?????	?????	?????	?????	?????	?????	?????	?????	?????	?????	?????	R-Squared [Fluorescence:485,528]
			?????	?????	?????	?????	?????	?????	?????	?????	?????	?????	?????	?????	t at Max V [Fluorescence:485,528]
			?????	?????	?????	?????	?????	?????	?????	?????	?????	?????	?????	?????	Lagtime [Fluorescence:485,528]
		C	?????	?????	?????	?????	?????	?????	?????	?????	?????	?????	?????	?????	Max V [Fluorescence:485,528]
			?????	?????	?????	?????	?????	?????	?????	?????	?????	?????	?????	?????	R-Squared [Fluorescence:485,528]
			?????	?????	?????	?????	?????	?????	?????	?????	?????	?????	?????	?????	t at Max V [Fluorescence:485,528]
			?????	?????	?????	?????	?????	?????	?????	?????	?????	?????	?????	?????	Lagtime [Fluorescence:485,528]
		D	-18900	-31400	-54700	70300	102100	18000	37400	52400	76700	97300	8300	?????	Max V [Fluorescence:485,528]
			0.637	0.933	0.788	0.985	0.953	0.804	0.948	0.984	0.913	0.981	0.889	?????	R-Squared [Fluorescence:485,528]
			00:02:02	11:45:02	10:49:02	02:59:02	02:53:02	04:25:02	04:39:02	02:40:02	05:59:02	03:12:02	08:16:02	?????	t at Max V [Fluorescence:485,528]
			?????	?????	?????	01:21:46	01:24:19	03:08:11	03:01:07	01:16:59	03:07:40	01:24:32	08:18:35	?????	Lagtime [Fluorescence:485,528]
		E	84600	242500	646500	891900	1084900	107500	324500	625200	884200	892700	7600	?????	Max V [Fluorescence:485,528]
			0.998	0.999	0.999	0.997	0.999	0.993	0.997	0.998	0.994	0.999	0.919	?????	R-Squared [Fluorescence:485,528]
			00:20:02	00:33:02	00:33:02	00:35:02	00:34:02	00:29:02	00:28:02	00:30:02	00:31:02	00:26:02	10:51:02	?????	t at Max V [Fluorescence:485,528]
			00:09:40	00:14:43	00:20:06	00:20:53	00:21:50	00:14:44	00:17:52	00:18:26	00:17:55	00:15:42	10:54:02	?????	Lagtime [Fluorescence:485,528]
		F	39000	103700	169500	228500	317000	41600	89000	156500	257500	300300	-6900	?????	Max V [Fluorescence:485,528]
			0.996	0.993	0.992	0.997	0.994	0.983	0.993	0.991	0.996	0.994	0.918	?????	R-Squared [Fluorescence:485,528]
			00:44:02	00:28:02	00:57:02	00:56:02	01:04:02	00:48:02	00:56:02	00:55:02	01:01:02	01:07:02	07:00:02	?????	t at Max V [Fluorescence:485,528]
			00:26:17	00:21:13	00:26:58	00:27:43	00:32:43	00:26:57	00:28:44	00:28:33	00:26:55	00:32:58	06:52:23	?????	Lagtime [Fluorescence:485,528]
		G	?????	?????	?????	?????	?????	?????	?????	?????	?????	?????	?????	?????	Max V [Fluorescence:485,528]
			?????	?????	?????	?????	?????	?????	?????	?????	?????	?????	?????	?????	R-Squared [Fluorescence:485,528]
			?????	?????	?????	?????	?????	?????	?????	?????	?????	?????	?????	?????	t at Max V [Fluorescence:485,528]
			?????	?????	?????	?????	?????	?????	?????	?????	?????	?????	?????	?????	Lagtime [Fluorescence:485,528]
		H	?????	?????	?????	?????	?????	?????	?????	?????	?????	?????	?????	?????	Max V [Fluorescence:485,528]
			?????	?????	?????	?????	?????	?????	?????	?????	?????	?????	?????	?????	R-Squared [Fluorescence:485,528]
			?????	?????	?????	?????	?????	?????	?????	?????	?????	?????	?????	?????	t at Max V [Fluorescence:485,528]
			?????	?????	?????	?????	?????	?????	?????	?????	?????	?????	?????	?????	Lagtime [Fluorescence:485,528]

## Sheet: Figure 4d-f
			Km (nM)	2223.96											Km (nM)		360.961								Km (nM)		535.896
			Vmax (Fl/Tim)	1.68008e+07											Vmax (Fl/Tim)		7.76472e+07								Vmax (Fl/Tim)		2.03094e+07
		360
				v=Vmax(S)/(Km+(S))
		Substrate Conc. (nM)	15 mer	15mer Fit	Residual	squared residuals		stdev			mulitiply				Substrate Conc. (nM)	20mer	20mer Fit	Residual	squared residuals		stdev				Substrate Conc. (nM)	40mer	40mer Fit	Residual	squared residuals		stdev
		10	131148	75206.5	55941.5	3.12946e+09		26.2195							10	1.49467e+06	2.09314e+06	-598473	3.5817e+11		113.208				10	356269	372038	-15769.6	2.48681e+08		27.8105
		25	317684	186762	130922	1.71405e+10		23.4689							25	3548916	5.02948e+06	-1.48056e+06	2.19206e+12		18.3848				25	831870	905222	-73352.1	5.38053e+09		623.032
		50	663516	369418	294098	8.64938e+10		97.7222							50	6601140	9.44704e+06	-2.8459e+06	8.09913e+12		692.258				50	1209132	1.73319e+06	-524061	2.7464e+11		505.157
		75	930798	548101	382697	1.46457e+11		31.1834							75	9533160	1.3358e+07	-3.82479e+06	1.4629e+13		1040.86				75	3.34564e+06	2.4934e+06	852245	7.26321e+11		660.791
		100	1320606	722939	597667	3.57205e+11		1.06066						11-12&13-24	100	10722060	1.68447e+07	-6.12259e+06	3.74861e+13		5653.32			11-12&13-24	100	2908422	3.19383e+06	-285405	8.1456e+10		1651.02
		250	2648070	1.69777e+06	950304	9.03078e+11		1915.62							250	34647660	3.17726e+07	2.87507e+06	8.26602e+12		12974.7				250	7629480	6.46059e+06	1.16889e+06	1.3663e+12		2726.6
		500	2666808	3.0839e+06	-417088	1.73962e+11		2764.36					duplicate repeat	11-18&19-24	500	51052500	4.50934e+07	5.95914e+06	3.55114e+13		6573.97				500	8569980	9.80283e+06	-1.23285e+06	1.51991e+12		1207.03
		2000	7393320	7.955e+06	-561683	3.15488e+11		4207.29							2000	63044280	6.5776e+07	-2.73167e+06	7.46204e+12		8479.62				2000	16284600	1.60175e+07	267052	7.13166e+10		14659.7
		4000	11108880	1.07975e+07	311380	9.69577e+10		12702.5						11-15&16-24	4000	73877040	7.12203e+07	2.65675e+06	7.05833e+12		7847.47			11-15&16-24	4000	17911260	1.791e+07	1309.4	1.71452e+06		5804.64
						SSR												SSR											SSR
						2.09991e+12												1.21062e+14											4.04557e+12
		0		0											0		0								0		0
		3		22632.9											3		640019								3		113061
		7		52715.3											7		1.47714e+06								7		261866
		10		75206.5											10		2.09314e+06								10		372038
		12		90167											15		3.09795e+06								15		552992
		16		120008											22		4.46061e+06								22		800879
		19		142319											26		5.21714e+06								26		939756
		21		157160											30		5.95819e+06								30		1.07667e+06
		24.7143		184651											32		6.32305e+06								32		1.1444e+06
		27.7619		207141											37.6944		7.34186e+06								37.6944		1.33467e+06
		30.8095		229569											42.0111		8.09497e+06								42.0111		1.4764e+06
		33.8571		251937											46.3278		8.83213e+06								46.3278		1.61603e+06
		36.9048		274245											50.6444		9.55382e+06								50.6444		1.7536e+06
		39.9524		296492											54.9611		1.02605e+07								54.9611		1.88917e+06
		43		318680											59.2778		1.09527e+07								59.2778		2.02277e+06
		46.0476		340809											63.5944		1.16308e+07								63.5944		2.15444e+06
		49.0952		362877											67.9111		1.22953e+07								67.9111		2.28423e+06
		52.1429		384887											72.2278		1.29465e+07								72.2278		2.41218e+06
		55.1905		406838											76.5444		1.35849e+07								76.5444		2.53833e+06
		58.2381		428731											80.8611		1.42108e+07								80.8611		2.6627e+06
		61.2857		450564											85.1778		1.48246e+07								85.1778		2.78536e+06
		64.3333		472340											89.4944		1.54266e+07								89.4944		2.90631e+06
		67.381		494058											93.8111		1.60172e+07								93.8111		3.02561e+06
		70.4286		515718											98.1278		1.65967e+07								98.1278		3.14329e+06
		73.4762		537321											102.444		1.71654e+07								102.444		3.25937e+06
		76.5238		558866											106.761		1.77236e+07								106.761		3.37389e+06
		79.5714		580355											111.078		1.82716e+07								111.078		3.48689e+06
		82.619		601786											115.394		1.88096e+07								115.394		3.59839e+06
		85.6667		623162											119.711		1.9338e+07								119.711		3.70841e+06
		88.7143		644480											124.028		1.9857e+07								124.028		3.817e+06
		91.7619		665743											128.344		2.03668e+07								128.344		3.92418e+06
		94.8095		686950											132.661		2.08677e+07								132.661		4.02998e+06
		97.8571		708101											136.978		2.136e+07								136.978		4.13441e+06
		100.905		729196											141.294		2.18437e+07								141.294		4.23752e+06
		103.952		750237											145.611		2.23192e+07								145.611		4.33932e+06
		107		771222											149.928		2.27867e+07								149.928		4.43984e+06
		110.048		792153											154.244		2.32464e+07								154.244		4.5391e+06
		113.095		813029											158.561		2.36984e+07								158.561		4.63712e+06
		116.143		833850											162.878		2.4143e+07								162.878		4.73394e+06
		119.19		854618											167.194		2.45802e+07								167.194		4.82957e+06
		122.238		875331											171.511		2.50105e+07								171.511		4.92403e+06
		125.286		895991											175.828		2.54337e+07								175.828		5.01734e+06
		128.333		916597											180.144		2.58503e+07								180.144		5.10953e+06
		131.381		937150											184.461		2.62602e+07								184.461		5.20061e+06
		134.429		957650											188.778		2.66637e+07								188.778		5.29061e+06
		137.476		978097											193.094		2.70609e+07								193.094		5.37954e+06
		140.524		998491											197.411		2.7452e+07								197.411		5.46743e+06
		143.571		1.01883e+06											201.728		2.78371e+07								201.728		5.55429e+06
		146.619		1.03912e+06											206.044		2.82163e+07								206.044		5.64013e+06
		149.667		1.05936e+06											210.361		2.85898e+07								210.361		5.72499e+06
		152.714		1.07954e+06											214.678		2.89576e+07								214.678		5.80886e+06
		155.762		1.09968e+06											218.994		2.932e+07								218.994		5.89178e+06
		158.81		1.11976e+06											223.311		2.96771e+07								223.311		5.97376e+06
		161.857		1.13979e+06											227.628		3.00289e+07								227.628		6.05481e+06
		164.905		1.15977e+06											231.944		3.03756e+07								231.944		6.13494e+06
		167.952		1.1797e+06											236.261		3.07173e+07								236.261		6.21418e+06
		171		1.19958e+06											240.578		3.1054e+07								240.578		6.29254e+06
		174.048		1.21941e+06											244.894		3.1386e+07								244.894		6.37004e+06
		177.095		1.23918e+06											249.211		3.17133e+07								249.211		6.44668e+06
		180.143		1.25891e+06											253.528		3.2036e+07								253.528		6.52248e+06
		183.19		1.27859e+06											257.844		3.23541e+07								257.844		6.59746e+06
		186.238		1.29821e+06											262.161		3.26679e+07								262.161		6.67163e+06
		189.286		1.31779e+06											266.478		3.29774e+07								266.478		6.745e+06
		192.333		1.33732e+06											270.794		3.32826e+07								270.794		6.81758e+06
		195.381		1.3568e+06											275.111		3.35836e+07								275.111		6.88939e+06
		198.429		1.37623e+06											279.428		3.38807e+07								279.428		6.96044e+06
		201.476		1.39561e+06											283.744		3.41737e+07								283.744		7.03075e+06
		204.524		1.41494e+06											288.061		3.44629e+07								288.061		7.10031e+06
		207.571		1.43423e+06											292.378		3.47482e+07								292.378		7.16915e+06
		210.619		1.45346e+06											296.694		3.50298e+07								296.694		7.23728e+06
		213.667		1.47265e+06											301.011		3.53077e+07								301.011		7.30471e+06
		216.714		1.49179e+06											305.328		3.5582e+07								305.328		7.37144e+06
		219.762		1.51088e+06											309.644		3.58527e+07								309.644		7.43749e+06
		222.81		1.52993e+06											313.961		3.612e+07								313.961		7.50287e+06
		225.857		1.54893e+06											318.278		3.6384e+07								318.278		7.56759e+06
		228.905		1.56788e+06											322.594		3.66445e+07								322.594		7.63166e+06
		231.952		1.58678e+06											326.911		3.69018e+07								326.911		7.69509e+06
		235		1.60564e+06											331.228		3.71559e+07								331.228		7.75788e+06
		238.048		1.62444e+06											335.544		3.74069e+07								335.544		7.82006e+06
		241.095		1.64321e+06											339.861		3.76548e+07								339.861		7.88162e+06
		244.143		1.66192e+06											344.178		3.78996e+07								344.178		7.94257e+06
		247.19		1.68059e+06											348.494		3.81414e+07								348.494		8.00294e+06
		250.238		1.69922e+06											352.811		3.83803e+07								352.811		8.06271e+06
		253.286		1.7178e+06											357.128		3.86164e+07								357.128		8.12191e+06
		256.333		1.73633e+06											361.444		3.88496e+07								361.444		8.18054e+06
		259.381		1.75482e+06											365.761		3.90801e+07								365.761		8.2386e+06
		262.429		1.77326e+06											370.078		3.93078e+07								370.078		8.29612e+06
		265.476		1.79166e+06											374.394		3.95329e+07								374.394		8.35308e+06
		268.524		1.81001e+06											378.711		3.97553e+07								378.711		8.40952e+06
		271.571		1.82832e+06											383.028		3.99751e+07								383.028		8.46542e+06
		274.619		1.84658e+06											387.344		4.01925e+07								387.344		8.52079e+06
		277.667		1.8648e+06											391.661		4.04073e+07								391.661		8.57565e+06
		280.714		1.88297e+06											395.978		4.06196e+07								395.978		8.63001e+06
		283.762		1.9011e+06											400.294		4.08296e+07								400.294		8.68386e+06
		286.81		1.91919e+06											404.611		4.10372e+07								404.611		8.73722e+06
		289.857		1.93723e+06											408.928		4.12425e+07								408.928		8.79009e+06
		292.905		1.95523e+06											413.244		4.14455e+07								413.244		8.84248e+06
		295.952		1.97318e+06											417.561		4.16462e+07								417.561		8.89439e+06
		299		1.99109e+06											421.878		4.18447e+07								421.878		8.94584e+06
		302.048		2.00896e+06											426.194		4.2041e+07								426.194		8.99683e+06
		305.095		2.02678e+06											430.511		4.22352e+07								430.511		9.04736e+06
		308.143		2.04457e+06											434.828		4.24273e+07								434.828		9.09744e+06
		311.19		2.06231e+06											439.144		4.26173e+07								439.144		9.14708e+06
		314.238		2.08e+06											443.461		4.28053e+07								443.461		9.19627e+06
		317.286		2.09766e+06											447.778		4.29913e+07								447.778		9.24504e+06
		320.333		2.11527e+06											452.094		4.31753e+07								452.094		9.29338e+06
		323.381		2.13284e+06											456.411		4.33573e+07								456.411		9.34131e+06
		326.429		2.15037e+06											460.728		4.35375e+07								460.728		9.38881e+06
		329.476		2.16785e+06											465.044		4.37157e+07								465.044		9.43591e+06
		332.524		2.1853e+06											469.361		4.38921e+07								469.361		9.4826e+06
		335.571		2.2027e+06											473.678		4.40667e+07								473.678		9.52889e+06
		338.619		2.22006e+06											477.994		4.42395e+07								477.994		9.57479e+06
		341.667		2.23738e+06											482.311		4.44105e+07								482.311		9.6203e+06
		344.714		2.25466e+06											486.628		4.45798e+07								486.628		9.66543e+06
		347.762		2.2719e+06											490.944		4.47473e+07								490.944		9.71017e+06
		350.81		2.28909e+06											495.261		4.49132e+07								495.261		9.75454e+06
		353.857		2.30625e+06											499.578		4.50774e+07								499.578		9.79854e+06
		356.905		2.32337e+06											503.894		4.52399e+07								503.894		9.84218e+06
		359.952		2.34044e+06											508.211		4.54009e+07								508.211		9.88545e+06
		363		2.35748e+06											512.528		4.55603e+07								512.528		9.92837e+06
		366.048		2.37447e+06											516.844		4.5718e+07								516.844		9.97094e+06
		369.095		2.39143e+06											521.161		4.58743e+07								521.161		1.00132e+07
		372.143		2.40834e+06											525.478		4.6029e+07								525.478		1.0055e+07
		375.19		2.42522e+06											529.794		4.61822e+07								529.794		1.00966e+07
		378.238		2.44205e+06											534.111		4.6334e+07								534.111		1.01378e+07
		381.286		2.45885e+06											538.428		4.64843e+07								538.428		1.01786e+07
		384.333		2.47561e+06											542.744		4.66331e+07								542.744		1.02192e+07
		387.381		2.49233e+06											547.061		4.67806e+07								547.061		1.02594e+07
		390.429		2.50901e+06											551.378		4.69266e+07								551.378		1.02993e+07
		393.476		2.52565e+06											555.694		4.70713e+07								555.694		1.03389e+07
		396.524		2.54225e+06											560.011		4.72146e+07								560.011		1.03782e+07
		399.571		2.55881e+06											564.328		4.73566e+07								564.328		1.04171e+07
		402.619		2.57534e+06											568.644		4.74972e+07								568.644		1.04558e+07
		405.667		2.59183e+06											572.961		4.76366e+07								572.961		1.04941e+07
		408.714		2.60827e+06											577.278		4.77746e+07								577.278		1.05322e+07
		411.762		2.62468e+06											581.594		4.79115e+07								581.594		1.057e+07
		414.81		2.64106e+06											585.911		4.8047e+07								585.911		1.06075e+07
		417.857		2.65739e+06											590.228		4.81814e+07								590.228		1.06446e+07
		420.905		2.67369e+06											594.544		4.83145e+07								594.544		1.06815e+07
		423.952		2.68995e+06											598.861		4.84464e+07								598.861		1.07182e+07
		427		2.70617e+06											603.178		4.85771e+07								603.178		1.07545e+07
		430.048		2.72236e+06											607.494		4.87067e+07								607.494		1.07906e+07
		433.095		2.7385e+06											611.811		4.88351e+07								611.811		1.08264e+07
		436.143		2.75461e+06											616.128		4.89624e+07								616.128		1.08619e+07
		439.19		2.77069e+06											620.444		4.90886e+07								620.444		1.08972e+07
		442.238		2.78673e+06											624.761		4.92136e+07								624.761		1.09322e+07
		445.286		2.80273e+06											629.078		4.93376e+07								629.078		1.09669e+07
		448.333		2.81869e+06											633.394		4.94605e+07								633.394		1.10014e+07
		451.381		2.83462e+06											637.711		4.95823e+07								637.711		1.10357e+07
		454.429		2.85051e+06											642.028		4.97031e+07								642.028		1.10697e+07
		457.476		2.86636e+06											646.344		4.98229e+07								646.344		1.11034e+07
		460.524		2.88218e+06											650.661		4.99416e+07								650.661		1.11369e+07
		463.571		2.89797e+06											654.978		5.00593e+07								654.978		1.11701e+07
		466.619		2.91372e+06											659.294		5.01761e+07								659.294		1.12031e+07
		469.667		2.92943e+06											663.611		5.02918e+07								663.611		1.12359e+07
		472.714		2.9451e+06											667.928		5.04066e+07								667.928		1.12684e+07
		475.762		2.96075e+06											672.244		5.05204e+07								672.244		1.13008e+07
		478.81		2.97635e+06											676.561		5.06332e+07								676.561		1.13328e+07
		481.857		2.99192e+06											680.878		5.07452e+07								680.878		1.13647e+07
		484.905		3.00746e+06											685.194		5.08562e+07								685.194		1.13963e+07
		487.952		3.02296e+06											689.511		5.09663e+07								689.511		1.14277e+07
		491		3.03842e+06											693.828		5.10755e+07								693.828		1.14589e+07
		494.048		3.05386e+06											698.144		5.11838e+07								698.144		1.14898e+07
		497.095		3.06925e+06											702.461		5.12912e+07								702.461		1.15206e+07
		500.143		3.08462e+06											706.778		5.13977e+07								706.778		1.15511e+07
		503.19		3.09994e+06											711.094		5.15034e+07								711.094		1.15814e+07
		506.238		3.11524e+06											715.411		5.16083e+07								715.411		1.16115e+07
		509.286		3.1305e+06											719.728		5.17123e+07								719.728		1.16414e+07
		512.333		3.14572e+06											724.044		5.18155e+07								724.044		1.16711e+07
		515.381		3.16091e+06											728.361		5.19178e+07								728.361		1.17006e+07
		518.429		3.17607e+06											732.678		5.20194e+07								732.678		1.17299e+07
		521.476		3.1912e+06											736.994		5.21201e+07								736.994		1.1759e+07
		524.524		3.20629e+06											741.311		5.22201e+07								741.311		1.17879e+07
		527.571		3.22134e+06											745.628		5.23193e+07								745.628		1.18166e+07
		530.619		3.23637e+06											749.944		5.24177e+07								749.944		1.18451e+07
		533.667		3.25136e+06											754.261		5.25154e+07								754.261		1.18734e+07
		536.714		3.26632e+06											758.578		5.26123e+07								758.578		1.19016e+07
		539.762		3.28124e+06											762.894		5.27084e+07								762.894		1.19295e+07
		542.81		3.29613e+06											767.211		5.28038e+07								767.211		1.19573e+07
		545.857		3.31099e+06											771.528		5.28985e+07								771.528		1.19849e+07
		548.905		3.32582e+06											775.844		5.29925e+07								775.844		1.20122e+07
		551.952		3.34061e+06											780.161		5.30858e+07								780.161		1.20395e+07
		555		3.35538e+06											784.478		5.31783e+07								784.478		1.20665e+07
		558.048		3.3701e+06											788.794		5.32702e+07								788.794		1.20934e+07
		561.095		3.3848e+06											793.111		5.33614e+07								793.111		1.212e+07
		564.143		3.39947e+06											797.428		5.34519e+07								797.428		1.21466e+07
		567.19		3.4141e+06											801.744		5.35417e+07								801.744		1.21729e+07
		570.238		3.4287e+06											806.061		5.36309e+07								806.061		1.21991e+07
		573.286		3.44327e+06											810.378		5.37194e+07								810.378		1.22251e+07
		576.333		3.45781e+06											814.694		5.38072e+07								814.694		1.22509e+07
		579.381		3.47231e+06											819.011		5.38945e+07								819.011		1.22766e+07
		582.429		3.48679e+06											823.328		5.3981e+07								823.328		1.23021e+07
		585.476		3.50123e+06											827.644		5.4067e+07								827.644		1.23275e+07
		588.524		3.51564e+06											831.961		5.41523e+07								831.961		1.23526e+07
		591.571		3.53002e+06											836.278		5.4237e+07								836.278		1.23777e+07
		594.619		3.54437e+06											840.594		5.43211e+07								840.594		1.24025e+07
		597.667		3.55869e+06											844.911		5.44046e+07								844.911		1.24273e+07
		600.714		3.57298e+06											849.228		5.44875e+07								849.228		1.24518e+07
		603.762		3.58723e+06											853.544		5.45698e+07								853.544		1.24762e+07
		606.81		3.60146e+06											857.861		5.46516e+07								857.861		1.25005e+07
		609.857		3.61565e+06											862.178		5.47327e+07								862.178		1.25246e+07
		612.905		3.62982e+06											866.494		5.48133e+07								866.494		1.25486e+07
		615.952		3.64395e+06											870.811		5.48933e+07								870.811		1.25724e+07
		619		3.65806e+06											875.128		5.49728e+07								875.128		1.25961e+07
		622.048		3.67213e+06											879.444		5.50517e+07								879.444		1.26196e+07
		625.095		3.68617e+06											883.761		5.51301e+07								883.761		1.2643e+07
		628.143		3.70019e+06											888.078		5.52079e+07								888.078		1.26662e+07
		631.19		3.71417e+06											892.394		5.52852e+07								892.394		1.26893e+07
		634.238		3.72812e+06											896.711		5.53619e+07								896.711		1.27123e+07
		637.286		3.74205e+06											901.028		5.54381e+07								901.028		1.27351e+07
		640.333		3.75594e+06											905.344		5.55139e+07								905.344		1.27578e+07
		643.381		3.76981e+06											909.661		5.5589e+07								909.661		1.27803e+07
		646.429		3.78364e+06											913.978		5.56637e+07								913.978		1.28027e+07
		649.476		3.79745e+06											918.294		5.57379e+07								918.294		1.2825e+07
		652.524		3.81123e+06											922.611		5.58116e+07								922.611		1.28472e+07
		655.571		3.82497e+06											926.928		5.58848e+07								926.928		1.28692e+07
		658.619		3.83869e+06											931.244		5.59575e+07								931.244		1.28911e+07
		661.667		3.85238e+06											935.561		5.60297e+07								935.561		1.29128e+07
		664.714		3.86604e+06											939.878		5.61014e+07								939.878		1.29345e+07
		667.762		3.87968e+06											944.194		5.61727e+07								944.194		1.2956e+07
		670.81		3.89328e+06											948.511		5.62435e+07								948.511		1.29774e+07
		673.857		3.90685e+06											952.828		5.63138e+07								952.828		1.29986e+07
		676.905		3.9204e+06											957.144		5.63837e+07								957.144		1.30198e+07
		679.952		3.93392e+06											961.461		5.64531e+07								961.461		1.30408e+07
		683		3.94741e+06											965.778		5.6522e+07								965.778		1.30617e+07
		686.048		3.96087e+06											970.094		5.65905e+07								970.094		1.30825e+07
		689.095		3.9743e+06											974.411		5.66586e+07								974.411		1.31031e+07
		692.143		3.98771e+06											978.728		5.67262e+07								978.728		1.31236e+07
		695.19		4.00108e+06											983.044		5.67934e+07								983.044		1.31441e+07
		698.238		4.01443e+06											987.361		5.68602e+07								987.361		1.31644e+07
		701.286		4.02775e+06											991.678		5.69265e+07								991.678		1.31846e+07
		704.333		4.04105e+06											995.994		5.69925e+07								995.994		1.32046e+07
		707.381		4.05431e+06											1000.31		5.70579e+07								1000.31		1.32246e+07
		710.429		4.06755e+06											1004.63		5.7123e+07								1004.63		1.32445e+07
		713.476		4.08076e+06											1008.94		5.71877e+07								1008.94		1.32642e+07
		716.524		4.09395e+06											1013.26		5.7252e+07								1013.26		1.32838e+07
		719.571		4.1071e+06											1017.58		5.73158e+07								1017.58		1.33034e+07
		722.619		4.12023e+06											1021.89		5.73793e+07								1021.89		1.33228e+07
		725.667		4.13333e+06											1026.21		5.74424e+07								1026.21		1.33421e+07
		728.714		4.14641e+06											1030.53		5.75051e+07								1030.53		1.33613e+07
		731.762		4.15946e+06											1034.84		5.75673e+07								1034.84		1.33804e+07
		734.81		4.17248e+06											1039.16		5.76293e+07								1039.16		1.33994e+07
		737.857		4.18547e+06											1043.48		5.76908e+07								1043.48		1.34182e+07
		740.905		4.19844e+06											1047.79		5.77519e+07								1047.79		1.3437e+07
		743.952		4.21138e+06											1052.11		5.78127e+07								1052.11		1.34557e+07
		747		4.22429e+06											1056.43		5.78731e+07								1056.43		1.34743e+07
		750.048		4.23718e+06											1060.74		5.79331e+07								1060.74		1.34928e+07
		753.095		4.25004e+06											1065.06		5.79928e+07								1065.06		1.35111e+07
		756.143		4.26288e+06											1069.38		5.80521e+07								1069.38		1.35294e+07
		759.19		4.27569e+06											1073.69		5.81111e+07								1073.69		1.35476e+07
		762.238		4.28847e+06											1078.01		5.81697e+07								1078.01		1.35657e+07
		765.286		4.30123e+06											1082.33		5.8228e+07								1082.33		1.35837e+07
		768.333		4.31396e+06											1086.64		5.82859e+07								1086.64		1.36016e+07
		771.381		4.32666e+06											1090.96		5.83434e+07								1090.96		1.36194e+07
		774.429		4.33934e+06											1095.28		5.84007e+07								1095.28		1.36371e+07
		777.476		4.35199e+06											1099.59		5.84575e+07								1099.59		1.36547e+07
		780.524		4.36462e+06											1103.91		5.85141e+07								1103.91		1.36722e+07
		783.571		4.37722e+06											1108.23		5.85703e+07								1108.23		1.36896e+07
		786.619		4.3898e+06											1112.54		5.86262e+07								1112.54		1.3707e+07
		789.667		4.40235e+06											1116.86		5.86817e+07								1116.86		1.37242e+07
		792.714		4.41488e+06											1121.18		5.8737e+07								1121.18		1.37414e+07
		795.762		4.42738e+06											1125.49		5.87919e+07								1125.49		1.37584e+07
		798.81		4.43985e+06											1129.81		5.88465e+07								1129.81		1.37754e+07
		801.857		4.4523e+06											1134.13		5.89008e+07								1134.13		1.37923e+07
		804.905		4.46473e+06											1138.44		5.89547e+07								1138.44		1.38091e+07
		807.952		4.47713e+06											1142.76		5.90084e+07								1142.76		1.38258e+07
		811		4.4895e+06											1147.08		5.90618e+07								1147.08		1.38425e+07
		814.048		4.50185e+06											1151.39		5.91148e+07								1151.39		1.3859e+07
		817.095		4.51418e+06											1155.71		5.91675e+07								1155.71		1.38755e+07
		820.143		4.52648e+06											1160.03		5.922e+07								1160.03		1.38918e+07
		823.19		4.53876e+06											1164.34		5.92721e+07								1164.34		1.39081e+07
		826.238		4.55101e+06											1168.66		5.9324e+07								1168.66		1.39243e+07
		829.286		4.56323e+06											1172.98		5.93756e+07								1172.98		1.39405e+07
		832.333		4.57544e+06											1177.29		5.94268e+07								1177.29		1.39565e+07
		835.381		4.58762e+06											1181.61		5.94778e+07								1181.61		1.39725e+07
		838.429		4.59977e+06											1185.93		5.95285e+07								1185.93		1.39884e+07
		841.476		4.6119e+06											1190.24		5.95789e+07								1190.24		1.40042e+07
		844.524		4.62401e+06											1194.56		5.96291e+07								1194.56		1.40199e+07
		847.571		4.63609e+06											1198.88		5.9679e+07								1198.88		1.40356e+07
		850.619		4.64815e+06											1203.19		5.97285e+07								1203.19		1.40511e+07
		853.667		4.66018e+06											1207.51		5.97779e+07								1207.51		1.40666e+07
		856.714		4.67219e+06											1211.83		5.98269e+07								1211.83		1.4082e+07
		859.762		4.68418e+06											1216.14		5.98757e+07								1216.14		1.40974e+07
		862.81		4.69614e+06											1220.46		5.99242e+07								1220.46		1.41127e+07
		865.857		4.70808e+06											1224.78		5.99724e+07								1224.78		1.41278e+07
		868.905		4.72e+06											1229.09		6.00204e+07								1229.09		1.4143e+07
		871.952		4.73189e+06											1233.41		6.00681e+07								1233.41		1.4158e+07
		875		4.74376e+06											1237.73		6.01156e+07								1237.73		1.4173e+07
		878.048		4.7556e+06											1242.04		6.01628e+07								1242.04		1.41879e+07
		881.095		4.76742e+06											1246.36		6.02098e+07								1246.36		1.42027e+07
		884.143		4.77922e+06											1250.68		6.02565e+07								1250.68		1.42175e+07
		887.19		4.791e+06											1254.99		6.03029e+07								1254.99		1.42321e+07
		890.238		4.80275e+06											1259.31		6.03491e+07								1259.31		1.42468e+07
		893.286		4.81448e+06											1263.63		6.03951e+07								1263.63		1.42613e+07
		896.333		4.82619e+06											1267.94		6.04408e+07								1267.94		1.42758e+07
		899.381		4.83787e+06											1272.26		6.04863e+07								1272.26		1.42902e+07
		902.429		4.84954e+06											1276.58		6.05315e+07								1276.58		1.43045e+07
		905.476		4.86118e+06											1280.89		6.05765e+07								1280.89		1.43188e+07
		908.524		4.87279e+06											1285.21		6.06213e+07								1285.21		1.4333e+07
		911.571		4.88438e+06											1289.53		6.06658e+07								1289.53		1.43471e+07
		914.619		4.89596e+06											1293.84		6.07101e+07								1293.84		1.43612e+07
		917.667		4.9075e+06											1298.16		6.07542e+07								1298.16		1.43752e+07
		920.714		4.91903e+06											1302.48		6.0798e+07								1302.48		1.43891e+07
		923.762		4.93053e+06											1306.79		6.08416e+07								1306.79		1.4403e+07
		926.81		4.94202e+06											1311.11		6.0885e+07								1311.11		1.44168e+07
		929.857		4.95348e+06											1315.43		6.09282e+07								1315.43		1.44305e+07
		932.905		4.96491e+06											1319.74		6.09711e+07								1319.74		1.44442e+07
		935.952		4.97633e+06											1324.06		6.10138e+07								1324.06		1.44578e+07
		939		4.98772e+06											1328.38		6.10564e+07								1328.38		1.44714e+07
		942.048		4.99909e+06											1332.69		6.10986e+07								1332.69		1.44848e+07
		945.095		5.01044e+06											1337.01		6.11407e+07								1337.01		1.44983e+07
		948.143		5.02177e+06											1341.33		6.11826e+07								1341.33		1.45116e+07
		951.19		5.03308e+06											1345.64		6.12242e+07								1345.64		1.45249e+07
		954.238		5.04436e+06											1349.96		6.12656e+07								1349.96		1.45382e+07
		957.286		5.05562e+06											1354.28		6.13069e+07								1354.28		1.45514e+07
		960.333		5.06686e+06											1358.59		6.13479e+07								1358.59		1.45645e+07
		963.381		5.07808e+06											1362.91		6.13887e+07								1362.91		1.45775e+07
		966.429		5.08928e+06											1367.23		6.14293e+07								1367.23		1.45905e+07
		969.476		5.10046e+06											1371.54		6.14697e+07								1371.54		1.46035e+07
		972.524		5.11161e+06											1375.86		6.15099e+07								1375.86		1.46164e+07
		975.571		5.12275e+06											1380.18		6.15499e+07								1380.18		1.46292e+07
		978.619		5.13386e+06											1384.49		6.15897e+07								1384.49		1.4642e+07
		981.667		5.14495e+06											1388.81		6.16294e+07								1388.81		1.46547e+07
		984.714		5.15602e+06											1393.13		6.16688e+07								1393.13		1.46673e+07
		987.762		5.16707e+06											1397.44		6.1708e+07								1397.44		1.46799e+07
		990.81		5.1781e+06											1401.76		6.1747e+07								1401.76		1.46925e+07
		993.857		5.18911e+06											1406.08		6.17859e+07								1406.08		1.47049e+07
		996.905		5.2001e+06											1410.39		6.18245e+07								1410.39		1.47174e+07
		999.952		5.21106e+06											1414.71		6.1863e+07								1414.71		1.47298e+07
		1003		5.22201e+06											1419.03		6.19013e+07								1419.03		1.47421e+07
		1006.05		5.23293e+06											1423.34		6.19394e+07								1423.34		1.47543e+07
		1009.1		5.24384e+06											1427.66		6.19773e+07								1427.66		1.47666e+07
		1012.14		5.25472e+06											1431.98		6.2015e+07								1431.98		1.47787e+07
		1015.19		5.26559e+06											1436.29		6.20526e+07								1436.29		1.47908e+07
		1018.24		5.27643e+06											1440.61		6.20899e+07								1440.61		1.48029e+07
		1021.29		5.28725e+06											1444.93		6.21271e+07								1444.93		1.48149e+07
		1024.33		5.29805e+06											1449.24		6.21641e+07								1449.24		1.48268e+07
		1027.38		5.30884e+06											1453.56		6.22009e+07								1453.56		1.48387e+07
		1030.43		5.3196e+06											1457.88		6.22376e+07								1457.88		1.48506e+07
		1033.48		5.33034e+06											1462.19		6.22741e+07								1462.19		1.48623e+07
		1036.52		5.34106e+06											1466.51		6.23104e+07								1466.51		1.48741e+07
		1039.57		5.35176e+06											1470.83		6.23465e+07								1470.83		1.48858e+07
		1042.62		5.36244e+06											1475.14		6.23825e+07								1475.14		1.48974e+07
		1045.67		5.37311e+06											1479.46		6.24183e+07								1479.46		1.4909e+07
		1048.71		5.38375e+06											1483.78		6.2454e+07								1483.78		1.49206e+07
		1051.76		5.39437e+06											1488.09		6.24894e+07								1488.09		1.49321e+07
		1054.81		5.40497e+06											1492.41		6.25247e+07								1492.41		1.49435e+07
		1057.86		5.41555e+06											1496.73		6.25599e+07								1496.73		1.49549e+07
		1060.9		5.42612e+06											1501.04		6.25948e+07								1501.04		1.49662e+07
		1063.95		5.43666e+06											1505.36		6.26297e+07								1505.36		1.49775e+07
		1067		5.44718e+06											1509.68		6.26643e+07								1509.68		1.49888e+07
		1070.05		5.45769e+06											1513.99		6.26988e+07								1513.99		1.5e+07
		1073.1		5.46817e+06											1518.31		6.27331e+07								1518.31		1.50112e+07
		1076.14		5.47864e+06											1522.63		6.27673e+07								1522.63		1.50223e+07
		1079.19		5.48909e+06											1526.94		6.28013e+07								1526.94		1.50333e+07
		1082.24		5.49951e+06											1531.26		6.28352e+07								1531.26		1.50443e+07
		1085.29		5.50992e+06											1535.58		6.28689e+07								1535.58		1.50553e+07
		1088.33		5.52031e+06											1539.89		6.29025e+07								1539.89		1.50662e+07
		1091.38		5.53068e+06											1544.21		6.29359e+07								1544.21		1.50771e+07
		1094.43		5.54103e+06											1548.53		6.29692e+07								1548.53		1.5088e+07
		1097.48		5.55136e+06											1552.84		6.30023e+07								1552.84		1.50987e+07
		1100.52		5.56167e+06											1557.16		6.30352e+07								1557.16		1.51095e+07
		1103.57		5.57197e+06											1561.48		6.3068e+07								1561.48		1.51202e+07
		1106.62		5.58224e+06											1565.79		6.31007e+07								1565.79		1.51309e+07
		1109.67		5.5925e+06											1570.11		6.31332e+07								1570.11		1.51415e+07
		1112.71		5.60274e+06											1574.43		6.31656e+07								1574.43		1.5152e+07
		1115.76		5.61295e+06											1578.74		6.31978e+07								1578.74		1.51626e+07
		1118.81		5.62315e+06											1583.06		6.32299e+07								1583.06		1.51731e+07
		1121.86		5.63334e+06											1587.38		6.32618e+07								1587.38		1.51835e+07
		1124.9		5.6435e+06											1591.69		6.32936e+07								1591.69		1.51939e+07
		1127.95		5.65364e+06											1596.01		6.33253e+07								1596.01		1.52043e+07
		1131		5.66377e+06											1600.33		6.33568e+07								1600.33		1.52146e+07
		1134.05		5.67388e+06											1604.64		6.33882e+07								1604.64		1.52248e+07
		1137.1		5.68397e+06											1608.96		6.34194e+07								1608.96		1.52351e+07
		1140.14		5.69404e+06											1613.28		6.34506e+07								1613.28		1.52453e+07
		1143.19		5.70409e+06											1617.59		6.34815e+07								1617.59		1.52554e+07
		1146.24		5.71412e+06											1621.91		6.35124e+07								1621.91		1.52655e+07
		1149.29		5.72414e+06											1626.23		6.35431e+07								1626.23		1.52756e+07
		1152.33		5.73414e+06											1630.54		6.35736e+07								1630.54		1.52856e+07
		1155.38		5.74412e+06											1634.86		6.36041e+07								1634.86		1.52956e+07
		1158.43		5.75408e+06											1639.18		6.36344e+07								1639.18		1.53056e+07
		1161.48		5.76403e+06											1643.49		6.36646e+07								1643.49		1.53155e+07
		1164.52		5.77395e+06											1647.81		6.36946e+07								1647.81		1.53254e+07
		1167.57		5.78386e+06											1652.13		6.37245e+07								1652.13		1.53352e+07
		1170.62		5.79375e+06											1656.44		6.37543e+07								1656.44		1.5345e+07
		1173.67		5.80363e+06											1660.76		6.3784e+07								1660.76		1.53547e+07
		1176.71		5.81348e+06											1665.08		6.38135e+07								1665.08		1.53645e+07
		1179.76		5.82332e+06											1669.39		6.38429e+07								1669.39		1.53741e+07
		1182.81		5.83314e+06											1673.71		6.38722e+07								1673.71		1.53838e+07
		1185.86		5.84294e+06											1678.03		6.39014e+07								1678.03		1.53934e+07
		1188.9		5.85273e+06											1682.34		6.39304e+07								1682.34		1.54029e+07
		1191.95		5.86249e+06											1686.66		6.39593e+07								1686.66		1.54125e+07
		1195		5.87224e+06											1690.98		6.39881e+07								1690.98		1.5422e+07
		1198.05		5.88198e+06											1695.29		6.40168e+07								1695.29		1.54314e+07
		1201.1		5.89169e+06											1699.61		6.40454e+07								1699.61		1.54408e+07
		1204.14		5.90139e+06											1703.93		6.40738e+07								1703.93		1.54502e+07
		1207.19		5.91107e+06											1708.24		6.41021e+07								1708.24		1.54596e+07
		1210.24		5.92074e+06											1712.56		6.41303e+07								1712.56		1.54689e+07
		1213.29		5.93038e+06											1716.88		6.41584e+07								1716.88		1.54782e+07
		1216.33		5.94001e+06											1721.19		6.41864e+07								1721.19		1.54874e+07
		1219.38		5.94963e+06											1725.51		6.42142e+07								1725.51		1.54966e+07
		1222.43		5.95922e+06											1729.83		6.42419e+07								1729.83		1.55058e+07
		1225.48		5.9688e+06											1734.14		6.42696e+07								1734.14		1.55149e+07
		1228.52		5.97836e+06											1738.46		6.42971e+07								1738.46		1.5524e+07
		1231.57		5.98791e+06											1742.78		6.43245e+07								1742.78		1.55331e+07
		1234.62		5.99743e+06											1747.09		6.43517e+07								1747.09		1.55421e+07
		1237.67		6.00695e+06											1751.41		6.43789e+07								1751.41		1.55511e+07
		1240.71		6.01644e+06											1755.73		6.4406e+07								1755.73		1.55601e+07
		1243.76		6.02592e+06											1760.04		6.44329e+07								1760.04		1.5569e+07
		1246.81		6.03538e+06											1764.36		6.44598e+07								1764.36		1.55779e+07
		1249.86		6.04482e+06											1768.68		6.44865e+07								1768.68		1.55868e+07
		1252.9		6.05425e+06											1772.99		6.45131e+07								1772.99		1.55956e+07
		1255.95		6.06366e+06											1777.31		6.45396e+07								1777.31		1.56044e+07
		1259		6.07306e+06											1781.63		6.4566e+07								1781.63		1.56131e+07
		1262.05		6.08244e+06											1785.94		6.45923e+07								1785.94		1.56219e+07
		1265.1		6.0918e+06											1790.26		6.46185e+07								1790.26		1.56306e+07
		1268.14		6.10115e+06											1794.58		6.46446e+07								1794.58		1.56392e+07
		1271.19		6.11048e+06											1798.89		6.46706e+07								1798.89		1.56479e+07
		1274.24		6.11979e+06											1803.21		6.46965e+07								1803.21		1.56565e+07
		1277.29		6.12909e+06											1807.53		6.47223e+07								1807.53		1.5665e+07
		1280.33		6.13837e+06											1811.84		6.4748e+07								1811.84		1.56736e+07
		1283.38		6.14763e+06											1816.16		6.47735e+07								1816.16		1.56821e+07
		1286.43		6.15688e+06											1820.48		6.4799e+07								1820.48		1.56906e+07
		1289.48		6.16611e+06											1824.79		6.48244e+07								1824.79		1.5699e+07
		1292.52		6.17533e+06											1829.11		6.48497e+07								1829.11		1.57074e+07
		1295.57		6.18453e+06											1833.43		6.48748e+07								1833.43		1.57158e+07
		1298.62		6.19372e+06											1837.74		6.48999e+07								1837.74		1.57242e+07
		1301.67		6.20288e+06											1842.06		6.49249e+07								1842.06		1.57325e+07
		1304.71		6.21204e+06											1846.38		6.49498e+07								1846.38		1.57408e+07
		1307.76		6.22118e+06											1850.69		6.49745e+07								1850.69		1.5749e+07
		1310.81		6.2303e+06											1855.01		6.49992e+07								1855.01		1.57573e+07
		1313.86		6.2394e+06											1859.33		6.50238e+07								1859.33		1.57655e+07
		1316.9		6.24849e+06											1863.64		6.50483e+07								1863.64		1.57737e+07
		1319.95		6.25757e+06											1867.96		6.50727e+07								1867.96		1.57818e+07
		1323		6.26663e+06											1872.28		6.5097e+07								1872.28		1.57899e+07
		1326.05		6.27567e+06											1876.59		6.51212e+07								1876.59		1.5798e+07
		1329.1		6.2847e+06											1880.91		6.51453e+07								1880.91		1.58061e+07
		1332.14		6.29371e+06											1885.23		6.51694e+07								1885.23		1.58141e+07
		1335.19		6.30271e+06											1889.54		6.51933e+07								1889.54		1.58221e+07
		1338.24		6.31169e+06											1893.86		6.52171e+07								1893.86		1.58301e+07
		1341.29		6.32065e+06											1898.18		6.52409e+07								1898.18		1.5838e+07
		1344.33		6.32961e+06											1902.49		6.52646e+07								1902.49		1.58459e+07
		1347.38		6.33854e+06											1906.81		6.52881e+07								1906.81		1.58538e+07
		1350.43		6.34746e+06											1911.13		6.53116e+07								1911.13		1.58617e+07
		1353.48		6.35637e+06											1915.44		6.5335e+07								1915.44		1.58695e+07
		1356.52		6.36526e+06											1919.76		6.53583e+07								1919.76		1.58773e+07
		1359.57		6.37413e+06											1924.08		6.53815e+07								1924.08		1.58851e+07
		1362.62		6.38299e+06											1928.39		6.54046e+07								1928.39		1.58928e+07
		1365.67		6.39184e+06											1932.71		6.54277e+07								1932.71		1.59006e+07
		1368.71		6.40067e+06											1937.03		6.54506e+07								1937.03		1.59083e+07
		1371.76		6.40948e+06											1941.34		6.54735e+07								1941.34		1.59159e+07
		1374.81		6.41828e+06											1945.66		6.54963e+07								1945.66		1.59236e+07
		1377.86		6.42707e+06											1949.98		6.5519e+07								1949.98		1.59312e+07
		1380.9		6.43584e+06											1954.29		6.55416e+07								1954.29		1.59388e+07
		1383.95		6.44459e+06											1958.61		6.55641e+07								1958.61		1.59463e+07
		1387		6.45333e+06											1962.93		6.55866e+07								1962.93		1.59539e+07
		1390.05		6.46206e+06											1967.24		6.56089e+07								1967.24		1.59614e+07
		1393.1		6.47077e+06											1971.56		6.56312e+07								1971.56		1.59689e+07
		1396.14		6.47947e+06											1975.88		6.56534e+07								1975.88		1.59763e+07
		1399.19		6.48815e+06											1980.19		6.56755e+07								1980.19		1.59838e+07
		1402.24		6.49681e+06											1984.51		6.56976e+07								1984.51		1.59912e+07
		1405.29		6.50547e+06											1988.83		6.57195e+07								1988.83		1.59986e+07
		1408.33		6.51411e+06											1993.14		6.57414e+07								1993.14		1.60059e+07
		1411.38		6.52273e+06											1997.46		6.57632e+07								1997.46		1.60132e+07
		1414.43		6.53134e+06											2001.78		6.57849e+07								2001.78		1.60206e+07
		1417.48		6.53993e+06											2006.09		6.58065e+07								2006.09		1.60278e+07
		1420.52		6.54851e+06											2010.41		6.58281e+07								2010.41		1.60351e+07
		1423.57		6.55708e+06											2014.73		6.58495e+07								2014.73		1.60423e+07
		1426.62		6.56563e+06											2019.04		6.58709e+07								2019.04		1.60495e+07
		1429.67		6.57417e+06											2023.36		6.58923e+07								2023.36		1.60567e+07
		1432.71		6.58269e+06											2027.68		6.59135e+07								2027.68		1.60639e+07
		1435.76		6.5912e+06											2031.99		6.59347e+07								2031.99		1.6071e+07
		1438.81		6.5997e+06											2036.31		6.59558e+07								2036.31		1.60781e+07
		1441.86		6.60818e+06											2040.63		6.59768e+07								2040.63		1.60852e+07
		1444.9		6.61664e+06											2044.94		6.59977e+07								2044.94		1.60923e+07
		1447.95		6.6251e+06											2049.26		6.60186e+07								2049.26		1.60993e+07
		1451		6.63353e+06											2053.58		6.60394e+07								2053.58		1.61063e+07
		1454.05		6.64196e+06											2057.89		6.60601e+07								2057.89		1.61133e+07
		1457.1		6.65037e+06											2062.21		6.60807e+07								2062.21		1.61203e+07
		1460.14		6.65877e+06											2066.53		6.61013e+07								2066.53		1.61273e+07
		1463.19		6.66715e+06											2070.84		6.61218e+07								2070.84		1.61342e+07
		1466.24		6.67552e+06											2075.16		6.61422e+07								2075.16		1.61411e+07
		1469.29		6.68387e+06											2079.48		6.61626e+07								2079.48		1.6148e+07
		1472.33		6.69222e+06											2083.79		6.61828e+07								2083.79		1.61548e+07
		1475.38		6.70054e+06											2088.11		6.6203e+07								2088.11		1.61617e+07
		1478.43		6.70886e+06											2092.43		6.62232e+07								2092.43		1.61685e+07
		1481.48		6.71716e+06											2096.74		6.62433e+07								2096.74		1.61753e+07
		1484.52		6.72544e+06											2101.06		6.62632e+07								2101.06		1.6182e+07
		1487.57		6.73372e+06											2105.38		6.62832e+07								2105.38		1.61888e+07
		1490.62		6.74198e+06											2109.69		6.6303e+07								2109.69		1.61955e+07
		1493.67		6.75022e+06											2114.01		6.63228e+07								2114.01		1.62022e+07
		1496.71		6.75846e+06											2118.33		6.63425e+07								2118.33		1.62089e+07
		1499.76		6.76667e+06											2122.64		6.63622e+07								2122.64		1.62155e+07
		1502.81		6.77488e+06											2126.96		6.63818e+07								2126.96		1.62222e+07
		1505.86		6.78307e+06											2131.28		6.64013e+07								2131.28		1.62288e+07
		1508.9		6.79125e+06											2135.59		6.64207e+07								2135.59		1.62354e+07
		1511.95		6.79942e+06											2139.91		6.64401e+07								2139.91		1.6242e+07
		1515		6.80757e+06											2144.23		6.64594e+07								2144.23		1.62485e+07
		1518.05		6.81571e+06											2148.54		6.64786e+07								2148.54		1.6255e+07
		1521.1		6.82383e+06											2152.86		6.64978e+07								2152.86		1.62615e+07
		1524.14		6.83195e+06											2157.18		6.65169e+07								2157.18		1.6268e+07
		1527.19		6.84004e+06											2161.49		6.6536e+07								2161.49		1.62745e+07
		1530.24		6.84813e+06											2165.81		6.6555e+07								2165.81		1.6281e+07
		1533.29		6.8562e+06											2170.13		6.65739e+07								2170.13		1.62874e+07
		1536.33		6.86426e+06											2174.44		6.65927e+07								2174.44		1.62938e+07
		1539.38		6.87231e+06											2178.76		6.66115e+07								2178.76		1.63002e+07
		1542.43		6.88034e+06											2183.08		6.66303e+07								2183.08		1.63065e+07
		1545.48		6.88836e+06											2187.39		6.66489e+07								2187.39		1.63129e+07
		1548.52		6.89637e+06											2191.71		6.66675e+07								2191.71		1.63192e+07
		1551.57		6.90437e+06											2196.03		6.6686e+07								2196.03		1.63255e+07
		1554.62		6.91235e+06											2200.34		6.67045e+07								2200.34		1.63318e+07
		1557.67		6.92032e+06											2204.66		6.67229e+07								2204.66		1.63381e+07
		1560.71		6.92827e+06											2208.98		6.67413e+07								2208.98		1.63443e+07
		1563.76		6.93622e+06											2213.29		6.67596e+07								2213.29		1.63505e+07
		1566.81		6.94415e+06											2217.61		6.67778e+07								2217.61		1.63567e+07
		1569.86		6.95207e+06											2221.93		6.6796e+07								2221.93		1.63629e+07
		1572.9		6.95997e+06											2226.24		6.68141e+07								2226.24		1.63691e+07
		1575.95		6.96786e+06											2230.56		6.68321e+07								2230.56		1.63752e+07
		1579		6.97574e+06											2234.88		6.68501e+07								2234.88		1.63814e+07
		1582.05		6.98361e+06											2239.19		6.6868e+07								2239.19		1.63875e+07
		1585.1		6.99147e+06											2243.51		6.68859e+07								2243.51		1.63936e+07
		1588.14		6.99931e+06											2247.83		6.69037e+07								2247.83		1.63996e+07
		1591.19		7.00714e+06											2252.14		6.69214e+07								2252.14		1.64057e+07
		1594.24		7.01496e+06											2256.46		6.69391e+07								2256.46		1.64117e+07
		1597.29		7.02276e+06											2260.78		6.69568e+07								2260.78		1.64177e+07
		1600.33		7.03055e+06											2265.09		6.69743e+07								2265.09		1.64237e+07
		1603.38		7.03833e+06											2269.41		6.69918e+07								2269.41		1.64297e+07
		1606.43		7.0461e+06											2273.73		6.70093e+07								2273.73		1.64357e+07
		1609.48		7.05385e+06											2278.04		6.70267e+07								2278.04		1.64416e+07
		1612.52		7.0616e+06											2282.36		6.7044e+07								2282.36		1.64476e+07
		1615.57		7.06933e+06											2286.68		6.70613e+07								2286.68		1.64535e+07
		1618.62		7.07705e+06											2290.99		6.70786e+07								2290.99		1.64593e+07
		1621.67		7.08475e+06											2295.31		6.70957e+07								2295.31		1.64652e+07
		1624.71		7.09245e+06											2299.63		6.71129e+07								2299.63		1.64711e+07
		1627.76		7.10013e+06											2303.94		6.71299e+07								2303.94		1.64769e+07
		1630.81		7.1078e+06											2308.26		6.71469e+07								2308.26		1.64827e+07
		1633.86		7.11545e+06											2312.58		6.71639e+07								2312.58		1.64885e+07
		1636.9		7.1231e+06											2316.89		6.71808e+07								2316.89		1.64943e+07
		1639.95		7.13073e+06											2321.21		6.71976e+07								2321.21		1.65001e+07
		1643		7.13835e+06											2325.53		6.72144e+07								2325.53		1.65058e+07
		1646.05		7.14596e+06											2329.84		6.72312e+07								2329.84		1.65115e+07
		1649.1		7.15356e+06											2334.16		6.72478e+07								2334.16		1.65173e+07
		1652.14		7.16115e+06											2338.48		6.72645e+07								2338.48		1.65229e+07
		1655.19		7.16872e+06											2342.79		6.7281e+07								2342.79		1.65286e+07
		1658.24		7.17628e+06											2347.11		6.72976e+07								2347.11		1.65343e+07
		1661.29		7.18383e+06											2351.43		6.7314e+07								2351.43		1.65399e+07
		1664.33		7.19137e+06											2355.74		6.73305e+07								2355.74		1.65456e+07
		1667.38		7.19889e+06											2360.06		6.73468e+07								2360.06		1.65512e+07
		1670.43		7.20641e+06											2364.38		6.73631e+07								2364.38		1.65568e+07
		1673.48		7.21391e+06											2368.69		6.73794e+07								2368.69		1.65623e+07
		1676.52		7.2214e+06											2373.01		6.73956e+07								2373.01		1.65679e+07
		1679.57		7.22888e+06											2377.33		6.74118e+07								2377.33		1.65734e+07
		1682.62		7.23635e+06											2381.64		6.74279e+07								2381.64		1.6579e+07
		1685.67		7.2438e+06											2385.96		6.74439e+07								2385.96		1.65845e+07
		1688.71		7.25125e+06											2390.28		6.746e+07								2390.28		1.659e+07
		1691.76		7.25868e+06											2394.59		6.74759e+07								2394.59		1.65955e+07
		1694.81		7.2661e+06											2398.91		6.74918e+07								2398.91		1.66009e+07
		1697.86		7.27351e+06											2403.23		6.75077e+07								2403.23		1.66064e+07
		1700.9		7.28091e+06											2407.54		6.75235e+07								2407.54		1.66118e+07
		1703.95		7.28829e+06											2411.86		6.75393e+07								2411.86		1.66172e+07
		1707		7.29567e+06											2416.18		6.7555e+07								2416.18		1.66226e+07
		1710.05		7.30303e+06											2420.49		6.75706e+07								2420.49		1.6628e+07
		1713.1		7.31038e+06											2424.81		6.75862e+07								2424.81		1.66334e+07
		1716.14		7.31772e+06											2429.13		6.76018e+07								2429.13		1.66387e+07
		1719.19		7.32505e+06											2433.44		6.76173e+07								2433.44		1.6644e+07
		1722.24		7.33237e+06											2437.76		6.76328e+07								2437.76		1.66494e+07
		1725.29		7.33968e+06											2442.08		6.76482e+07								2442.08		1.66547e+07
		1728.33		7.34697e+06											2446.39		6.76636e+07								2446.39		1.666e+07
		1731.38		7.35426e+06											2450.71		6.76789e+07								2450.71		1.66652e+07
		1734.43		7.36153e+06											2455.03		6.76942e+07								2455.03		1.66705e+07
		1737.48		7.36879e+06											2459.34		6.77094e+07								2459.34		1.66757e+07
		1740.52		7.37604e+06											2463.66		6.77246e+07								2463.66		1.6681e+07
		1743.57		7.38328e+06											2467.98		6.77398e+07								2467.98		1.66862e+07
		1746.62		7.39051e+06											2472.29		6.77549e+07								2472.29		1.66914e+07
		1749.67		7.39773e+06											2476.61		6.77699e+07								2476.61		1.66966e+07
		1752.71		7.40494e+06											2480.93		6.77849e+07								2480.93		1.67017e+07
		1755.76		7.41213e+06											2485.24		6.77999e+07								2485.24		1.67069e+07
		1758.81		7.41932e+06											2489.56		6.78148e+07								2489.56		1.6712e+07
		1761.86		7.42649e+06											2493.88		6.78296e+07								2493.88		1.67172e+07
		1764.9		7.43365e+06											2498.19		6.78445e+07								2498.19		1.67223e+07
		1767.95		7.4408e+06											2502.51		6.78592e+07								2502.51		1.67274e+07
		1771		7.44794e+06											2506.83		6.7874e+07								2506.83		1.67324e+07
		1774.05		7.45507e+06											2511.14		6.78887e+07								2511.14		1.67375e+07
		1777.1		7.46219e+06											2515.46		6.79033e+07								2515.46		1.67426e+07
		1780.14		7.4693e+06											2519.78		6.79179e+07								2519.78		1.67476e+07
		1783.19		7.4764e+06											2524.09		6.79325e+07								2524.09		1.67526e+07
		1786.24		7.48348e+06											2528.41		6.7947e+07								2528.41		1.67576e+07
		1789.29		7.49056e+06											2532.73		6.79615e+07								2532.73		1.67626e+07
		1792.33		7.49762e+06											2537.04		6.79759e+07								2537.04		1.67676e+07
		1795.38		7.50468e+06											2541.36		6.79903e+07								2541.36		1.67726e+07
		1798.43		7.51172e+06											2545.68		6.80046e+07								2545.68		1.67775e+07
		1801.48		7.51875e+06											2549.99		6.80189e+07								2549.99		1.67825e+07
		1804.52		7.52577e+06											2554.31		6.80332e+07								2554.31		1.67874e+07
		1807.57		7.53279e+06											2558.63		6.80474e+07								2558.63		1.67923e+07
		1810.62		7.53979e+06											2562.94		6.80615e+07								2562.94		1.67972e+07
		1813.67		7.54678e+06											2567.26		6.80757e+07								2567.26		1.68021e+07
		1816.71		7.55376e+06											2571.58		6.80898e+07								2571.58		1.6807e+07
		1819.76		7.56073e+06											2575.89		6.81038e+07								2575.89		1.68118e+07
		1822.81		7.56768e+06											2580.21		6.81178e+07								2580.21		1.68167e+07
		1825.86		7.57463e+06											2584.53		6.81318e+07								2584.53		1.68215e+07
		1828.9		7.58157e+06											2588.84		6.81457e+07								2588.84		1.68263e+07
		1831.95		7.5885e+06											2593.16		6.81596e+07								2593.16		1.68311e+07
		1835		7.59541e+06											2597.48		6.81734e+07								2597.48		1.68359e+07
		1838.05		7.60232e+06											2601.79		6.81872e+07								2601.79		1.68407e+07
		1841.1		7.60922e+06											2606.11		6.8201e+07								2606.11		1.68455e+07
		1844.14		7.6161e+06											2610.43		6.82147e+07								2610.43		1.68502e+07
		1847.19		7.62298e+06											2614.74		6.82284e+07								2614.74		1.6855e+07
		1850.24		7.62984e+06											2619.06		6.82421e+07								2619.06		1.68597e+07
		1853.29		7.6367e+06											2623.38		6.82557e+07								2623.38		1.68644e+07
		1856.33		7.64354e+06											2627.69		6.82692e+07								2627.69		1.68691e+07
		1859.38		7.65038e+06											2632.01		6.82828e+07								2632.01		1.68738e+07
		1862.43		7.6572e+06											2636.33		6.82962e+07								2636.33		1.68785e+07
		1865.48		7.66402e+06											2640.64		6.83097e+07								2640.64		1.68831e+07
		1868.52		7.67082e+06											2644.96		6.83231e+07								2644.96		1.68878e+07
		1871.57		7.67761e+06											2649.28		6.83365e+07								2649.28		1.68924e+07
		1874.62		7.6844e+06											2653.59		6.83498e+07								2653.59		1.6897e+07
		1877.67		7.69117e+06											2657.91		6.83631e+07								2657.91		1.69017e+07
		1880.71		7.69794e+06											2662.23		6.83763e+07								2662.23		1.69063e+07
		1883.76		7.70469e+06											2666.54		6.83896e+07								2666.54		1.69108e+07
		1886.81		7.71143e+06											2670.86		6.84027e+07								2670.86		1.69154e+07
		1889.86		7.71817e+06											2675.18		6.84159e+07								2675.18		1.692e+07
		1892.9		7.72489e+06											2679.49		6.8429e+07								2679.49		1.69245e+07
		1895.95		7.7316e+06											2683.81		6.84421e+07								2683.81		1.69291e+07
		1899		7.73831e+06											2688.13		6.84551e+07								2688.13		1.69336e+07
		1902.05		7.745e+06											2692.44		6.84681e+07								2692.44		1.69381e+07
		1905.1		7.75169e+06											2696.76		6.84811e+07								2696.76		1.69426e+07
		1908.14		7.75836e+06											2701.08		6.8494e+07								2701.08		1.69471e+07
		1911.19		7.76502e+06											2705.39		6.85069e+07								2705.39		1.69516e+07
		1914.24		7.77168e+06											2709.71		6.85197e+07								2709.71		1.6956e+07
		1917.29		7.77832e+06											2714.03		6.85325e+07								2714.03		1.69605e+07
		1920.33		7.78496e+06											2718.34		6.85453e+07								2718.34		1.69649e+07
		1923.38		7.79158e+06											2722.66		6.8558e+07								2722.66		1.69694e+07
		1926.43		7.7982e+06											2726.98		6.85707e+07								2726.98		1.69738e+07
		1929.48		7.8048e+06											2731.29		6.85834e+07								2731.29		1.69782e+07
		1932.52		7.8114e+06											2735.61		6.85961e+07								2735.61		1.69826e+07
		1935.57		7.81799e+06											2739.93		6.86087e+07								2739.93		1.6987e+07
		1938.62		7.82456e+06											2744.24		6.86212e+07								2744.24		1.69913e+07
		1941.67		7.83113e+06											2748.56		6.86337e+07								2748.56		1.69957e+07
		1944.71		7.83769e+06											2752.88		6.86462e+07								2752.88		1.70001e+07
		1947.76		7.84424e+06											2757.19		6.86587e+07								2757.19		1.70044e+07
		1950.81		7.85077e+06											2761.51		6.86711e+07								2761.51		1.70087e+07
		1953.86		7.8573e+06											2765.83		6.86835e+07								2765.83		1.7013e+07
		1956.9		7.86382e+06											2770.14		6.86959e+07								2770.14		1.70173e+07
		1959.95		7.87033e+06											2774.46		6.87082e+07								2774.46		1.70216e+07
		1963		7.87683e+06											2778.78		6.87205e+07								2778.78		1.70259e+07
		1966.05		7.88332e+06											2783.09		6.87327e+07								2783.09		1.70302e+07
		1969.1		7.88981e+06											2787.41		6.8745e+07								2787.41		1.70344e+07
		1972.14		7.89628e+06											2791.73		6.87572e+07								2791.73		1.70387e+07
		1975.19		7.90274e+06											2796.04		6.87693e+07								2796.04		1.70429e+07
		1978.24		7.90919e+06											2800.36		6.87814e+07								2800.36		1.70472e+07
		1981.29		7.91564e+06											2804.68		6.87935e+07								2804.68		1.70514e+07
		1984.33		7.92207e+06											2808.99		6.88056e+07								2808.99		1.70556e+07
		1987.38		7.9285e+06											2813.31		6.88176e+07								2813.31		1.70598e+07
		1990.43		7.93491e+06											2817.63		6.88296e+07								2817.63		1.7064e+07
		1993.48		7.94132e+06											2821.94		6.88416e+07								2821.94		1.70681e+07
		1996.52		7.94772e+06											2826.26		6.88535e+07								2826.26		1.70723e+07
		1999.57		7.95411e+06											2830.58		6.88654e+07								2830.58		1.70764e+07
		2002.62		7.96048e+06											2834.89		6.88772e+07								2834.89		1.70806e+07
		2005.67		7.96685e+06											2839.21		6.88891e+07								2839.21		1.70847e+07
		2008.71		7.97321e+06											2843.53		6.89009e+07								2843.53		1.70888e+07
		2011.76		7.97957e+06											2847.84		6.89126e+07								2847.84		1.70929e+07
		2014.81		7.98591e+06											2852.16		6.89244e+07								2852.16		1.7097e+07
		2017.86		7.99224e+06											2856.48		6.89361e+07								2856.48		1.71011e+07
		2020.9		7.99857e+06											2860.79		6.89477e+07								2860.79		1.71052e+07
		2023.95		8.00488e+06											2865.11		6.89594e+07								2865.11		1.71093e+07
		2027		8.01119e+06											2869.43		6.8971e+07								2869.43		1.71133e+07
		2030.05		8.01748e+06											2873.74		6.89826e+07								2873.74		1.71174e+07
		2033.1		8.02377e+06											2878.06		6.89941e+07								2878.06		1.71214e+07
		2036.14		8.03005e+06											2882.38		6.90056e+07								2882.38		1.71254e+07
		2039.19		8.03632e+06											2886.69		6.90171e+07								2886.69		1.71294e+07
		2042.24		8.04258e+06											2891.01		6.90286e+07								2891.01		1.71335e+07
		2045.29		8.04883e+06											2895.33		6.904e+07								2895.33		1.71374e+07
		2048.33		8.05508e+06											2899.64		6.90514e+07								2899.64		1.71414e+07
		2051.38		8.06131e+06											2903.96		6.90628e+07								2903.96		1.71454e+07
		2054.43		8.06754e+06											2908.28		6.90741e+07								2908.28		1.71494e+07
		2057.48		8.07375e+06											2912.59		6.90854e+07								2912.59		1.71533e+07
		2060.52		8.07996e+06											2916.91		6.90967e+07								2916.91		1.71573e+07
		2063.57		8.08616e+06											2921.23		6.91079e+07								2921.23		1.71612e+07
		2066.62		8.09235e+06											2925.54		6.91191e+07								2925.54		1.71651e+07
		2069.67		8.09853e+06											2929.86		6.91303e+07								2929.86		1.71691e+07
		2072.71		8.1047e+06											2934.18		6.91415e+07								2934.18		1.7173e+07
		2075.76		8.11087e+06											2938.49		6.91526e+07								2938.49		1.71769e+07
		2078.81		8.11702e+06											2942.81		6.91637e+07								2942.81		1.71807e+07
		2081.86		8.12317e+06											2947.13		6.91748e+07								2947.13		1.71846e+07
		2084.9		8.12931e+06											2951.44		6.91858e+07								2951.44		1.71885e+07
		2087.95		8.13544e+06											2955.76		6.91968e+07								2955.76		1.71923e+07
		2091		8.14156e+06											2960.08		6.92078e+07								2960.08		1.71962e+07
		2094.05		8.14767e+06											2964.39		6.92188e+07								2964.39		1.72e+07
		2097.1		8.15377e+06											2968.71		6.92297e+07								2968.71		1.72039e+07
		2100.14		8.15986e+06											2973.03		6.92406e+07								2973.03		1.72077e+07
		2103.19		8.16595e+06											2977.34		6.92515e+07								2977.34		1.72115e+07
		2106.24		8.17203e+06											2981.66		6.92623e+07								2981.66		1.72153e+07
		2109.29		8.1781e+06											2985.98		6.92731e+07								2985.98		1.72191e+07
		2112.33		8.18416e+06											2990.29		6.92839e+07								2990.29		1.72229e+07
		2115.38		8.19021e+06											2994.61		6.92947e+07								2994.61		1.72266e+07
		2118.43		8.19625e+06											2998.93		6.93054e+07								2998.93		1.72304e+07
		2121.48		8.20229e+06											3003.24		6.93161e+07								3003.24		1.72342e+07
		2124.52		8.20831e+06											3007.56		6.93268e+07								3007.56		1.72379e+07
		2127.57		8.21433e+06											3011.88		6.93374e+07								3011.88		1.72417e+07
		2130.62		8.22034e+06											3016.19		6.9348e+07								3016.19		1.72454e+07
		2133.67		8.22634e+06											3020.51		6.93586e+07								3020.51		1.72491e+07
		2136.71		8.23233e+06											3024.83		6.93692e+07								3024.83		1.72528e+07
		2139.76		8.23832e+06											3029.14		6.93797e+07								3029.14		1.72565e+07
		2142.81		8.24429e+06											3033.46		6.93903e+07								3033.46		1.72602e+07
		2145.86		8.25026e+06											3037.78		6.94008e+07								3037.78		1.72639e+07
		2148.9		8.25622e+06											3042.09		6.94112e+07								3042.09		1.72676e+07
		2151.95		8.26217e+06											3046.41		6.94216e+07								3046.41		1.72712e+07
		2155		8.26811e+06											3050.73		6.94321e+07								3050.73		1.72749e+07
		2158.05		8.27405e+06											3055.04		6.94424e+07								3055.04		1.72785e+07
		2161.1		8.27997e+06											3059.36		6.94528e+07								3059.36		1.72822e+07
		2164.14		8.28589e+06											3063.68		6.94631e+07								3063.68		1.72858e+07
		2167.19		8.2918e+06											3067.99		6.94734e+07								3067.99		1.72894e+07
		2170.24		8.2977e+06											3072.31		6.94837e+07								3072.31		1.7293e+07
		2173.29		8.3036e+06											3076.63		6.94939e+07								3076.63		1.72966e+07
		2176.33		8.30948e+06											3080.94		6.95042e+07								3080.94		1.73002e+07
		2179.38		8.31536e+06											3085.26		6.95144e+07								3085.26		1.73038e+07
		2182.43		8.32123e+06											3089.58		6.95245e+07								3089.58		1.73074e+07
		2185.48		8.32709e+06											3093.89		6.95347e+07								3093.89		1.7311e+07
		2188.52		8.33294e+06											3098.21		6.95448e+07								3098.21		1.73145e+07
		2191.57		8.33879e+06											3102.53		6.95549e+07								3102.53		1.73181e+07
		2194.62		8.34462e+06											3106.84		6.9565e+07								3106.84		1.73216e+07
		2197.67		8.35045e+06											3111.16		6.9575e+07								3111.16		1.73252e+07
		2200.71		8.35627e+06											3115.48		6.95851e+07								3115.48		1.73287e+07
		2203.76		8.36208e+06											3119.79		6.95951e+07								3119.79		1.73322e+07
		2206.81		8.36789e+06											3124.11		6.9605e+07								3124.11		1.73357e+07
		2209.86		8.37368e+06											3128.43		6.9615e+07								3128.43		1.73392e+07
																																															2158.05		#REF!
	Results																																														2161.1		#REF!
																																															2164.14		#REF!
			1																																												2167.19		#REF!
		A	?????	?????	?????	?????	?????	?????	?????	?????	?????	?????	?????	?????	Max V [Fluorescence:485,528]																																2170.24		#REF!
			?????	?????	?????	?????	?????	?????	?????	?????	?????	?????	?????	?????	R-Squared [Fluorescence:485,528]																																2173.29		#REF!
			?????	?????	?????	?????	?????	?????	?????	?????	?????	?????	?????	?????	t at Max V [Fluorescence:485,528]																																2176.33		#REF!
			?????	?????	?????	?????	?????	?????	?????	?????	?????	?????	?????	?????	Lagtime [Fluorescence:485,528]																																2179.38		#REF!
		B	?????	?????	?????	?????	?????	?????	?????	?????	?????	?????	?????	?????	Max V [Fluorescence:485,528]																																2182.43		#REF!
			?????	?????	?????	?????	?????	?????	?????	?????	?????	?????	?????	?????	R-Squared [Fluorescence:485,528]																																2185.48		#REF!
			?????	?????	?????	?????	?????	?????	?????	?????	?????	?????	?????	?????	t at Max V [Fluorescence:485,528]																																2188.52		#REF!
			?????	?????	?????	?????	?????	?????	?????	?????	?????	?????	?????	?????	Lagtime [Fluorescence:485,528]																																2191.57		#REF!
		C	?????	?????	?????	?????	?????	?????	?????	?????	?????	?????	?????	?????	Max V [Fluorescence:485,528]																																2194.62		#REF!
			?????	?????	?????	?????	?????	?????	?????	?????	?????	?????	?????	?????	R-Squared [Fluorescence:485,528]																																2197.67		#REF!
			?????	?????	?????	?????	?????	?????	?????	?????	?????	?????	?????	?????	t at Max V [Fluorescence:485,528]																																2200.71		#REF!
			?????	?????	?????	?????	?????	?????	?????	?????	?????	?????	?????	?????	Lagtime [Fluorescence:485,528]																																2203.76		#REF!
		D	-18900	-31400	-54700	70300	102100	18000	37400	52400	76700	97300	8300	?????	Max V [Fluorescence:485,528]																																2206.81		#REF!
			0.637	0.933	0.788	0.985	0.953	0.804	0.948	0.984	0.913	0.981	0.889	?????	R-Squared [Fluorescence:485,528]																																2209.86		#REF!
			00:02:02	11:45:02	10:49:02	02:59:02	02:53:02	04:25:02	04:39:02	02:40:02	05:59:02	03:12:02	08:16:02	?????	t at Max V [Fluorescence:485,528]																																2212.9		#REF!
			?????	?????	?????	01:21:46	01:24:19	03:08:11	03:01:07	01:16:59	03:07:40	01:24:32	08:18:35	?????	Lagtime [Fluorescence:485,528]																																2215.95		#REF!
		E	84600	242500	646500	891900	1084900	107500	324500	625200	884200	892700	7600	?????	Max V [Fluorescence:485,528]																																2219		#REF!
			0.998	0.999	0.999	0.997	0.999	0.993	0.997	0.998	0.994	0.999	0.919	?????	R-Squared [Fluorescence:485,528]																																2222.05		#REF!
			00:20:02	00:33:02	00:33:02	00:35:02	00:34:02	00:29:02	00:28:02	00:30:02	00:31:02	00:26:02	10:51:02	?????	t at Max V [Fluorescence:485,528]																																2225.1		#REF!
			00:09:40	00:14:43	00:20:06	00:20:53	00:21:50	00:14:44	00:17:52	00:18:26	00:17:55	00:15:42	10:54:02	?????	Lagtime [Fluorescence:485,528]																																2228.14		#REF!
		F	39000	103700	169500	228500	317000	41600	89000	156500	257500	300300	-6900	?????	Max V [Fluorescence:485,528]																																2231.19		#REF!
			0.996	0.993	0.992	0.997	0.994	0.983	0.993	0.991	0.996	0.994	0.918	?????	R-Squared [Fluorescence:485,528]																																2234.24		#REF!
			00:44:02	00:28:02	00:57:02	00:56:02	01:04:02	00:48:02	00:56:02	00:55:02	01:01:02	01:07:02	07:00:02	?????	t at Max V [Fluorescence:485,528]																																2237.29		#REF!
			00:26:17	00:21:13	00:26:58	00:27:43	00:32:43	00:26:57	00:28:44	00:28:33	00:26:55	00:32:58	06:52:23	?????	Lagtime [Fluorescence:485,528]																																2240.33		#REF!
		G	?????	?????	?????	?????	?????	?????	?????	?????	?????	?????	?????	?????	Max V [Fluorescence:485,528]																																2243.38		#REF!
			?????	?????	?????	?????	?????	?????	?????	?????	?????	?????	?????	?????	R-Squared [Fluorescence:485,528]																																2246.43		#REF!
			?????	?????	?????	?????	?????	?????	?????	?????	?????	?????	?????	?????	t at Max V [Fluorescence:485,528]																																2249.48		#REF!
			?????	?????	?????	?????	?????	?????	?????	?????	?????	?????	?????	?????	Lagtime [Fluorescence:485,528]																																2252.52		#REF!
		H	?????	?????	?????	?????	?????	?????	?????	?????	?????	?????	?????	?????	Max V [Fluorescence:485,528]																																2255.57		#REF!
			?????	?????	?????	?????	?????	?????	?????	?????	?????	?????	?????	?????	R-Squared [Fluorescence:485,528]																																2258.62		#REF!
			?????	?????	?????	?????	?????	?????	?????	?????	?????	?????	?????	?????	t at Max V [Fluorescence:485,528]																																2261.67		#REF!
			?????	?????	?????	?????	?????	?????	?????	?????	?????	?????	?????	?????	Lagtime [Fluorescence:485,528]																																2264.71		#REF!
																																															2267.76		#REF!
																																															2270.81		#REF!
																																															2273.86		#REF!
																																															2276.9		#REF!
																																															2279.95		#REF!
																																															2283		#REF!
																																															2286.05		#REF!
																																															2289.1		#REF!
																																															2292.14		#REF!
																																															2295.19		#REF!
																																															2298.24		#REF!
																																															2301.29		#REF!
																																															2304.33		#REF!
																																															2307.38		#REF!
																																															2310.43		#REF!
																																															2313.48		#REF!
																																															2316.52		#REF!
																																															2319.57		#REF!
																																															2322.62		#REF!
																																															2325.67		#REF!
																																															2328.71		#REF!
																																															2331.76		#REF!
																																															2334.81		#REF!
																																															2337.86		#REF!
																																															2340.9		#REF!
																																															2343.95		#REF!
																																															2347		#REF!
																																															2350.05		#REF!
																																															2353.1		#REF!
																																															2356.14		#REF!
																																															2359.19		#REF!
																																															2362.24		#REF!
																																															2365.29		#REF!
																																															2368.33		#REF!
																																															2371.38		#REF!
																																															2374.43		#REF!
																																															2377.48		#REF!
																																															2380.52		#REF!
																																															2383.57		#REF!
																																															2386.62		#REF!
																																															2389.67		#REF!
																																															2392.71		#REF!
																																															2395.76		#REF!
																																															2398.81		#REF!
																																															2401.86		#REF!
																																															2404.9		#REF!
																																															2407.95		#REF!
																																															2411		#REF!
																																															2414.05		#REF!
																																															2417.1		#REF!
																																															2420.14		#REF!
																																															2423.19		#REF!
																																															2426.24		#REF!
																																															2429.29		#REF!
																																															2432.33		#REF!
																																															2435.38		#REF!
																																															2438.43		#REF!
																																															2441.48		#REF!
																																															2444.52		#REF!
																																															2447.57		#REF!
																																															2450.62		#REF!
																																															2453.67		#REF!
																																															2456.71		#REF!
																																															2459.76		#REF!
																																															2462.81		#REF!
																																															2465.86		#REF!
																																															2468.9		#REF!
																																															2471.95		#REF!
																																															2475		#REF!
																																															2478.05		#REF!
																																															2481.1		#REF!
																																															2484.14		#REF!
																																															2487.19		#REF!
																																															2490.24		#REF!
																																															2493.29		#REF!
																																															2496.33		#REF!
																																															2499.38		#REF!
																																															2502.43		#REF!
																																															2505.48		#REF!
																																															2508.52		#REF!
																																															2511.57		#REF!
																																															2514.62		#REF!
																																															2517.67		#REF!
																																															2520.71		#REF!
																																															2523.76		#REF!
																																															2526.81		#REF!
																																															2529.86		#REF!
																																															2532.9		#REF!
																																															2535.95		#REF!
																																															2539		#REF!
																																															2542.05		#REF!
																																															2545.1		#REF!
																																															2548.14		#REF!
																																															2551.19		#REF!
																																															2554.24		#REF!
																																															2557.29		#REF!
																																															2560.33		#REF!
																																															2563.38		#REF!
																																															2566.43		#REF!
																																															2569.48		#REF!
																																															2572.52		#REF!
																																															2575.57		#REF!
																																															2578.62		#REF!
																																															2581.67		#REF!
																																															2584.71		#REF!
																																															2587.76		#REF!
																																															2590.81		#REF!
																																															2593.86		#REF!
																																															2596.9		#REF!
																																															2599.95		#REF!
																																															2603		#REF!
																																															2606.05		#REF!
																																															2609.1		#REF!
																																															2612.14		#REF!
																																															2615.19		#REF!
																																															2618.24		#REF!
																																															2621.29		#REF!
																																															2624.33		#REF!
																																															2627.38		#REF!
																																															2630.43		#REF!
																																															2633.48		#REF!
																																															2636.52		#REF!
																																															2639.57		#REF!
																																															2642.62		#REF!
																																															2645.67		#REF!
																																															2648.71		#REF!
																																															2651.76		#REF!
																																															2654.81		#REF!
																																															2657.86		#REF!
																																															2660.9		#REF!
																																															2663.95		#REF!
																																															2667		#REF!
																																															2670.05		#REF!
																																															2673.1		#REF!
																																															2676.14		#REF!
																																															2679.19		#REF!
																																															2682.24		#REF!
																																															2685.29		#REF!
																																															2688.33		#REF!
																																															2691.38		#REF!
																																															2694.43		#REF!
																																															2697.48		#REF!
																																															2700.52		#REF!
																																															2703.57		#REF!
																																															2706.62		#REF!
																																															2709.67		#REF!
																																															2712.71		#REF!
																																															2715.76		#REF!
																																															2718.81		#REF!
																																															2721.86		#REF!
																																															2724.9		#REF!
																																															2727.95		#REF!
																																															2731		#REF!
																																															2734.05		#REF!
																																															2737.1		#REF!
																																															2740.14		#REF!
																																															2743.19		#REF!
																																															2746.24		#REF!
																																															2749.29		#REF!
																																															2752.33		#REF!
																																															2755.38		#REF!
																																															2758.43		#REF!
																																															2761.48		#REF!
																																															2764.52		#REF!
																																															2767.57		#REF!
																																															2770.62		#REF!
																																															2773.67		#REF!
																																															2776.71		#REF!
																																															2779.76		#REF!
																																															2782.81		#REF!
																																															2785.86		#REF!
																																															2788.9		#REF!
																																															2791.95		#REF!
																																															2795		#REF!
																																															2798.05		#REF!
																																															2801.1		#REF!
																																															2804.14		#REF!
																																															2807.19		#REF!
																																															2810.24		#REF!
																																															2813.29		#REF!
																																															2816.33		#REF!
																																															2819.38		#REF!
																																															2822.43		#REF!
																																															2825.48		#REF!
																																															2828.52		#REF!
																																															2831.57		#REF!
																																															2834.62		#REF!
																																															2837.67		#REF!
																																															2840.71		#REF!
																																															2843.76		#REF!
																																															2846.81		#REF!
																																															2849.86		#REF!
																																															2852.9		#REF!
																																															2855.95		#REF!
																																															2859		#REF!
																																															2862.05		#REF!
																																															2865.1		#REF!
																																															2868.14		#REF!
																																															2871.19		#REF!
																																															2874.24		#REF!
																																															2877.29		#REF!
																																															2880.33		#REF!
																																															2883.38		#REF!
																																															2886.43		#REF!
																																															2889.48		#REF!
																																															2892.52		#REF!
																																															2895.57		#REF!
																																															2898.62		#REF!
																																															2901.67		#REF!
																																															2904.71		#REF!
																																															2907.76		#REF!
																																															2910.81		#REF!
																																															2913.86		#REF!
																																															2916.9		#REF!
																																															2919.95		#REF!
																																															2923		#REF!
																																															2926.05		#REF!
																																															2929.1		#REF!
																																															2932.14		#REF!
																																															2935.19		#REF!
																																															2938.24		#REF!
																																															2941.29		#REF!
																																															2944.33		#REF!
																																															2947.38		#REF!
																																															2950.43		#REF!
																																															2953.48		#REF!
																																															2956.52		#REF!
																																															2959.57		#REF!
																																															2962.62		#REF!
																																															2965.67		#REF!
																																															2968.71		#REF!
																																															2971.76		#REF!
																																															2974.81		#REF!
																																															2977.86		#REF!
																																															2980.9		#REF!
																																															2983.95		#REF!
																																															2987		#REF!
																																															2990.05		#REF!
																																															2993.1		#REF!
																																															2996.14		#REF!
																																															2999.19		#REF!
																																															3002.24		#REF!
																																															3005.29		#REF!
																																															3008.33		#REF!
																																															3011.38		#REF!
																																															3014.43		#REF!
																																															3017.48		#REF!
																																															3020.52		#REF!
																																															3023.57		#REF!
																																															3026.62		#REF!
																																															3029.67		#REF!
																																															3032.71		#REF!
																																															3035.76		#REF!
																																															3038.81		#REF!
																																															3041.86		#REF!
																																															3044.9		#REF!
																																															3047.95		#REF!
																																															3051		#REF!
																																															3054.05		#REF!
																																															3057.1		#REF!
																																															3060.14		#REF!
																																															3063.19		#REF!
																																															3066.24		#REF!
																																															3069.29		#REF!
																																															3072.33		#REF!
																																															3075.38		#REF!
																																															3078.43		#REF!
																																															3081.48		#REF!
																																															3084.52		#REF!
																																															3087.57		#REF!
																																															3090.62		#REF!
																																															3093.67		#REF!
																																															3096.71		#REF!
																																															3099.76		#REF!
																																															3102.81		#REF!
																																															3105.86		#REF!
																																															3108.9		#REF!
																																															3111.95		#REF!
																																															3115		#REF!
																																															3118.05		#REF!
																																															3121.1		#REF!
																																															3124.14		#REF!
																																															3127.19		#REF!
																																															3130.24		#REF!
																																															3133.29		#REF!
																																															3136.33		#REF!
																																															3139.38		#REF!
																																															3142.43		#REF!
																																															3145.48		#REF!
																																															3148.52		#REF!
																																															3151.57		#REF!
																																															3154.62		#REF!
																																															3157.67		#REF!
																																															3160.71		#REF!
																																															3163.76		#REF!
																																															3166.81		#REF!
																																															3169.86		#REF!
																																															3172.9		#REF!
																																															3175.95		#REF!
																																															3179		#REF!
																																															3182.05		#REF!
																																															3185.1		#REF!
																																															3188.14		#REF!
																																															3191.19		#REF!
																																															3194.24		#REF!
																																															3197.29		#REF!
																																															3200.33		#REF!
																																															3203.38		#REF!
																																															3206.43		#REF!
																																															3209.48		#REF!
																																															3212.52		#REF!
																																															3215.57		#REF!
																																															3218.62		#REF!
																																															3221.67		#REF!
																																															3224.71		#REF!
																																															3227.76		#REF!
																																															3230.81		#REF!
																																															3233.86		#REF!
																																															3236.9		#REF!
																																															3239.95		#REF!
																																															3243		#REF!
																																															3246.05		#REF!
																																															3249.1		#REF!
																																															3252.14		#REF!
																																															3255.19		#REF!
																																															3258.24		#REF!
																																															3261.29		#REF!
																																															3264.33		#REF!
																																															3267.38		#REF!
																																															3270.43		#REF!
																																															3273.48		#REF!
																																															3276.52		#REF!
																																															3279.57		#REF!
																																															3282.62		#REF!
																																															3285.67		#REF!
																																															3288.71		#REF!
																																															3291.76		#REF!
																																															3294.81		#REF!
																																															3297.86		#REF!
																																															3300.9		#REF!
																																															3303.95		#REF!
																																															3307		#REF!
																																															3310.05		#REF!
																																															3313.1		#REF!
																																															3316.14		#REF!
																																															3319.19		#REF!
																																															3322.24		#REF!
																																															3325.29		#REF!
																																															3328.33		#REF!
																																															3331.38		#REF!
																																															3334.43		#REF!
																																															3337.48		#REF!
																																															3340.52		#REF!
																																															3343.57		#REF!
																																															3346.62		#REF!
																																															3349.67		#REF!
																																															3352.71		#REF!
																																															3355.76		#REF!
																																															3358.81		#REF!
																																															3361.86		#REF!
																																															3364.9		#REF!
																																															3367.95		#REF!
																																															3371		#REF!
																																															3374.05		#REF!
																																															3377.1		#REF!
																																															3380.14		#REF!
																																															3383.19		#REF!
																																															3386.24		#REF!
																																															3389.29		#REF!
																																															3392.33		#REF!
																																															3395.38		#REF!
																																															3398.43		#REF!
																																															3401.48		#REF!
																																															3404.52		#REF!
																																															3407.57		#REF!
																																															3410.62		#REF!
																																															3413.67		#REF!
																																															3416.71		#REF!
																																															3419.76		#REF!
																																															3422.81		#REF!
																																															3425.86		#REF!
																																															3428.9		#REF!
																																															3431.95		#REF!
																																															3435		#REF!
																																															3438.05		#REF!
																																															3441.1		#REF!
																																															3444.14		#REF!
																																															3447.19		#REF!
																																															3450.24		#REF!
																																															3453.29		#REF!
																																															3456.33		#REF!
																																															3459.38		#REF!
																																															3462.43		#REF!
																																															3465.48		#REF!
																																															3468.52		#REF!
																																															3471.57		#REF!
																																															3474.62		#REF!
																																															3477.67		#REF!
																																															3480.71		#REF!
																																															3483.76		#REF!
																																															3486.81		#REF!
																																															3489.86		#REF!
																																															3492.9		#REF!
																																															3495.95		#REF!
																																															3499		#REF!
																																															3502.05		#REF!
																																															3505.1		#REF!
																																															3508.14		#REF!
																																															3511.19		#REF!
																																															3514.24		#REF!
																																															3517.29		#REF!
																																															3520.33		#REF!
																																															3523.38		#REF!
																																															3526.43		#REF!
																																															3529.48		#REF!
																																															3532.52		#REF!
																																															3535.57		#REF!
																																															3538.62		#REF!
																																															3541.67		#REF!
																																															3544.71		#REF!
																																															3547.76		#REF!
																																															3550.81		#REF!
																																															3553.86		#REF!
																																															3556.9		#REF!
																																															3559.95		#REF!
																																															3563		#REF!
																																															3566.05		#REF!
																																															3569.1		#REF!
																																															3572.14		#REF!
																																															3575.19		#REF!
																																															3578.24		#REF!
																																															3581.29		#REF!
																																															3584.33		#REF!
																																															3587.38		#REF!
																																															3590.43		#REF!
																																															3593.48		#REF!
																																															3596.52		#REF!
																																															3599.57		#REF!
																																															3602.62		#REF!
																																															3605.67		#REF!
																																															3608.71		#REF!
																																															3611.76		#REF!
																																															3614.81		#REF!
																																															3617.86		#REF!
																																															3620.9		#REF!
																																															3623.95		#REF!
																																															3627		#REF!
																																															3630.05		#REF!
																																															3633.1		#REF!
																																															3636.14		#REF!
																																															3639.19		#REF!
																																															3642.24		#REF!
																																															3645.29		#REF!
																																															3648.33		#REF!
																																															3651.38		#REF!
																																															3654.43		#REF!
																																															3657.48		#REF!
																																															3660.52		#REF!
																																															3663.57		#REF!
																																															3666.62		#REF!
																																															3669.67		#REF!
																																															3672.71		#REF!
																																															3675.76		#REF!
																																															3678.81		#REF!
																																															3681.86		#REF!
																																															3684.9		#REF!
																																															3687.95		#REF!
																																															3691		#REF!
																																															3694.05		#REF!
																																															3697.1		#REF!
																																															3700.14		#REF!
																																															3703.19		#REF!
																																															3706.24		#REF!
																																															3709.29		#REF!
																																															3712.33		#REF!
																																															3715.38		#REF!
																																															3718.43		#REF!
																																															3721.48		#REF!
																																															3724.52		#REF!
																																															3727.57		#REF!
																																															3730.62		#REF!
																																															3733.67		#REF!
																																															3736.71		#REF!
																																															3739.76		#REF!
																																															3742.81		#REF!
																																															3745.86		#REF!
																																															3748.9		#REF!
																																															3751.95		#REF!
																																															3755		#REF!
																																															3758.05		#REF!
																																															3761.1		#REF!
																																															3764.14		#REF!
																																															3767.19		#REF!
																																															3770.24		#REF!
																																															3773.29		#REF!
																																															3776.33		#REF!
																																															3779.38		#REF!
																																															3782.43		#REF!
																																															3785.48		#REF!
																																															3788.52		#REF!
																																															3791.57		#REF!
																																															3794.62		#REF!
																																															3797.67		#REF!
																																															3800.71		#REF!
																																															3803.76		#REF!
																																															3806.81		#REF!
																																															3809.86		#REF!
																																															3812.9		#REF!
																																															3815.95		#REF!
																																															3819		#REF!
																																															3822.05		#REF!
																																															3825.1		#REF!
																																															3828.14		#REF!
																																															3831.19		#REF!
																																															3834.24		#REF!
																																															3837.29		#REF!
																																															3840.33		#REF!
																																															3843.38		#REF!
																																															3846.43		#REF!
																																															3849.48		#REF!
																																															3852.52		#REF!
																																															3855.57		#REF!
																																															3858.62		#REF!
																																															3861.67		#REF!
																																															3864.71		#REF!
																																															3867.76		#REF!
																																															3870.81		#REF!
																																															3873.86		#REF!
																																															3876.9		#REF!
																																															3879.95		#REF!
																																															3883		#REF!
																																															3886.05		#REF!
																																															3889.1		#REF!
																																															3892.14		#REF!
																																															3895.19		#REF!
																																															3898.24		#REF!
																																															3901.29		#REF!
																																															3904.33		#REF!
																																															3907.38		#REF!
																																															3910.43		#REF!
																																															3913.48		#REF!
																																															3916.52		#REF!
																																															3919.57		#REF!
																																															3922.62		#REF!
																																															3925.67		#REF!
																																															3928.71		#REF!
																																															3931.76		#REF!
																																															3934.81		#REF!
																																															3937.86		#REF!
																																															3940.9		#REF!
																																															3943.95		#REF!
																																															3947		#REF!
																																															3950.05		#REF!
																																															3953.1		#REF!
																																															3956.14		#REF!
																																															3959.19		#REF!
																																															3962.24		#REF!
																																															3965.29		#REF!
																																															3968.33		#REF!
																																															3971.38		#REF!
																																															3974.43		#REF!
																																															3977.48		#REF!
																																															3980.52		#REF!
																																															3983.57		#REF!
																																															3986.62		#REF!
																																															3989.67		#REF!
																																															3992.71		#REF!
																																															3995.76		#REF!
																																															3998.81		#REF!
																																															4001.86		#REF!
																																															4004.9		#REF!
																																															4007.95		#REF!
																																															4011		#REF!
																																															4014.05		#REF!
																																															4017.1		#REF!
																																															4020.14		#REF!
																																															4023.19		#REF!
																																															4026.24		#REF!
																																															4029.29		#REF!
																																															4032.33		#REF!
																																															4035.38		#REF!
																																															4038.43		#REF!
																																															4041.48		#REF!
																																															4044.52		#REF!
																																															4047.57		#REF!
																																															4050.62		#REF!
																																															4053.67		#REF!
																																															4056.71		#REF!
																																															4059.76		#REF!
																																															4062.81		#REF!
																																															4065.86		#REF!
																																															4068.9		#REF!
																																															4071.95		#REF!
																																															4075		#REF!
																																															4078.05		#REF!
																																															4081.1		#REF!
																																															4084.14		#REF!
																																															4087.19		#REF!
																																															4090.24		#REF!
																																															4093.29		#REF!
																																															4096.33		#REF!
																																															4099.38		#REF!
																																															4102.43		#REF!
																																															4105.48		#REF!
																																															4108.52		#REF!
																																															4111.57		#REF!
																																															4114.62		#REF!
																																															4117.67		#REF!
																																															4120.71		#REF!
																																															4123.76		#REF!
																																															4126.81		#REF!
																																															4129.86		#REF!
																																															4132.9		#REF!
																																															4135.95		#REF!
																																															4139		#REF!
																																															4142.05		#REF!
																																															4145.1		#REF!
																																															4148.14		#REF!
																																															4151.19		#REF!
																																															4154.24		#REF!
																																															4157.29		#REF!
																																															4160.33		#REF!
																																															4163.38		#REF!
																																															4166.43		#REF!
																																															4169.48		#REF!
																																															4172.52		#REF!
																																															4175.57		#REF!
																																															4178.62		#REF!
																																															4181.67		#REF!
																																															4184.71		#REF!
																																															4187.76		#REF!
																																															4190.81		#REF!
																																															4193.86		#REF!
																																															4196.9		#REF!
																																															4199.95		#REF!
																																															4203		#REF!
																																															4206.05		#REF!
																																															4209.1		#REF!
																																															4212.14		#REF!
																																															4215.19		#REF!
																																															4218.24		#REF!
																																															4221.29		#REF!
																																															4224.33		#REF!
																																															4227.38		#REF!
																																															4230.43		#REF!
																																															4233.48		#REF!
																																															4236.52		#REF!
																																															4239.57		#REF!
																																															4242.62		#REF!
																																															4245.67		#REF!
																																															4248.71		#REF!
																																															4251.76		#REF!
																																															4254.81		#REF!
																																															4257.86		#REF!
																																															4260.9		#REF!
																																															4263.95		#REF!
																																															4267		#REF!
																																															4270.05		#REF!
																																															4273.1		#REF!
																																															4276.14		#REF!
																																															4279.19		#REF!
																																															4282.24		#REF!
																																															4285.29		#REF!
																																															4288.33		#REF!
																																															4291.38		#REF!
																																															4294.43		#REF!
																																															4297.48		#REF!
																																															4300.52		#REF!
																																															4303.57		#REF!
																																															4306.62		#REF!
																																															4309.67		#REF!
																																															4312.71		#REF!
																																															4315.76		#REF!
																																															4318.81		#REF!
																																															4321.86		#REF!
																																															4324.9		#REF!
																																															4327.95		#REF!
																																															4331		#REF!
																																															4334.05		#REF!
																																															4337.1		#REF!
																																															4340.14		#REF!
																																															4343.19		#REF!
																																															4346.24		#REF!
																																															4349.29		#REF!
																																															4352.33		#REF!
																																															4355.38		#REF!
																																															4358.43		#REF!
																																															4361.48		#REF!
																																															4364.52		#REF!
																																															4367.57		#REF!
																																															4370.62		#REF!
																																															4373.67		#REF!
																																															4376.71		#REF!
																																															4379.76		#REF!
																																															4382.81		#REF!
																																															4385.86		#REF!
																																															4388.9		#REF!
																																															4391.95		#REF!
																																															4395		#REF!
																																															4398.05		#REF!
																																															4401.1		#REF!
																																															4404.14		#REF!
																																															4407.19		#REF!
																																															4410.24		#REF!
																																															4413.29		#REF!
																																															4416.33		#REF!
																																															4419.38		#REF!
																																															4422.43		#REF!
																																															4425.48		#REF!
																																															4428.52		#REF!
																																															4431.57		#REF!
																																															4434.62		#REF!
																																															4437.67		#REF!
																																															4440.71		#REF!
																																															4443.76		#REF!
																																															4446.81		#REF!
																																															4449.86		#REF!
																																															4452.9		#REF!
																																															4455.95		#REF!
																																															4459		#REF!
																																															4462.05		#REF!
																																															4465.1		#REF!
																																															4468.14		#REF!
																																															4471.19		#REF!
																																															4474.24		#REF!
																																															4477.29		#REF!
																																															4480.33		#REF!
																																															4483.38		#REF!
																																															4486.43		#REF!
																																															4489.48		#REF!
																																															4492.52		#REF!
																																															4495.57		#REF!
																																															4498.62		#REF!
																																															4501.67		#REF!
																																															4504.71		#REF!
																																															4507.76		#REF!
																																															4510.81		#REF!
																																															4513.86		#REF!
																																															4516.9		#REF!
																																															4519.95		#REF!
																																															4523		#REF!
																																															4526.05		#REF!
																																															4529.1		#REF!
																																															4532.14		#REF!
																																															4535.19		#REF!
																																															4538.24		#REF!
																																															4541.29		#REF!
																																															4544.33		#REF!
																																															4547.38		#REF!
																																															4550.43		#REF!
																																															4553.48		#REF!
																																															4556.52		#REF!
																																															4559.57		#REF!
																																															4562.62		#REF!
																																															4565.67		#REF!
																																															4568.71		#REF!
																																															4571.76		#REF!
																																															4574.81		#REF!
																																															4577.86		#REF!
																																															4580.9		#REF!
																																															4583.95		#REF!
																																															4587		#REF!
																																															4590.05		#REF!
																																															4593.1		#REF!
																																															4596.14		#REF!
																																															4599.19		#REF!
																																															4602.24		#REF!
																																															4605.29		#REF!
																																															4608.33		#REF!
																																															4611.38		#REF!
																																															4614.43		#REF!

## Sheet: Figure 5a-g
	Software Version	3.10.06
	Experiment File Path:	C:\Users\Public\Documents\Experiments\Elizabeth Ajibode\AB project\12-12-23.xpt
	Protocol File Path:	C:\Users\Public\Documents\Protocols\Cas12.prt
	Plate Number	Plate 1
	Date	2023-12-12
	Time	16:50:25
	Reader Type:	Synergy H1
	Reader Serial Number:	2009301C
	Reading Type	Reader
	Procedure Details
	Plate Type	96 WELL PLATE (Use plate lid)
	Well Selection	Runtime
	Eject plate on completion
	Set Temperature	Setpoint 37°C
		Preheat before moving to next step
	Start Kinetic	Runtime 12:00:00 (HH:MM:SS), Interval 0:01:00, 721 Reads
	Shake	Double Orbital: 0:01 (MM:SS)
		Frequency: 282 cpm (3 mm)
	Read	Fluorescence
		Fluorescence Endpoint
		Full Plate
		Filter Set 1
		Excitation: 485, Emission: 528
		Optics: Top, Gain: 80
		Light Source: Xenon Flash, Lamp Energy: High
		Read Speed: Normal, Delay: 100 msec, Measurements/Data Point: 10
		Read Height: 7 mm
	End Kinetic
	Fluorescence:485,528
				15 mer																												20 mer
Time	T° Fluorescence:485,528		Time (hr.)	PAM M1	PAM M2	PAM M3	PAM M4	M1	M2	M3	M4	M5	M6	M7	M8	M9	M10	M11	M12	M13	M14	M15	M16	M17	M18	M19	M20	WT	Substrate only		Time (hr.)	PAM M1	PAM M2	PAM M3	PAM M4	M1	M2	M3	M4	M5	M6	M7	M8	M9	M10	M11	M12	M13	M14
00:00:02	37	0
00:01:02	37	1
00:02:02	37	2
00:03:02	37	3
00:04:02	37	4
00:05:02	37	5
00:06:02	37	6
00:07:02	37	7
00:08:02	37	8
00:09:02	37	9
00:10:02	37	10
00:11:02	37	11
00:12:02	37	12
00:13:02	37	13
00:14:02	37	14
00:15:02	37	15
00:16:02	37.1	16
00:17:02	37	17
00:18:02	37	18	0.3	9	-65	355	284	280	-134	240	177	101	451	600	707	-105	138	-360	-477	-139	127	95	124	210	854	700	414	288	0		0.3	-708	251	1056	8153	-705	3252	2328	1521	366	642	3046	2448	7820	53	1346	849	-81	-7
00:19:02	37	19	0.316667	0	-41	364	311	264	-135	231	157	86	462	583	682	-66	182	-380	-473	-162	94	92	143	216	894	713	409	273	0		0.316667	-688	289	1167	8657	-702	3482	2508	1645	390	702	3408	2737	8303	87	1455	944	-72	-9
00:20:02	37	20	0.333333	20	-54	327	266	255	-152	221	128	89	476	584	669	-50	211	-396	-513	-155	111	72	151	229	884	718	431	312	0		0.333333	-664	291	1255	9122	-698	3746	2638	1777	381	794	3790	3073	8693	145	1503	960	-95	-26
00:21:02	37	21	0.35	29	-70	272	294	231	-144	223	151	93	471	595	687	-31	225	-418	-530	-175	124	65	163	240	900	776	431	405	0		0.35	-643	309	1355	9452	-677	4106	3003	1932	421	901	4280	3433	9024	187	1645	971	-115	-1
00:22:02	37	22	0.366667	48	-74	279	314	228	-103	262	157	89	503	607	713	11	234	-398	-503	-160	109	42	157	264	935	759	479	426	0		0.366667	-580	321	1526	10117	-663	4412	3390	2092	464	1057	4711	3852	9410	269	1696	1041	-84	21
00:23:02	37	23	0.383333	39	-65	209	281	199	-137	243	140	68	472	593	673	-3	224	-424	-457	-171	97	39	191	254	942	793	480	467	0		0.383333	-561	341	1603	10754	-677	4727	3588	2236	471	1119	5182	4327	9803	312	1773	1089	-105	5
00:24:02	37	24	0.4	18	-46	187	271	170	-143	242	153	62	506	599	651	18	242	-380	-422	-195	62	65	162	250	951	868	526	498	0		0.4	-515	456	1729	11301	-673	4971	3796	2339	504	1279	5520	4976	10078	378	1884	1125	-114	-23
00:25:02	36.9	25	0.416667	8	-74	159	302	157	-176	206	132	77	493	623	592	32	207	-362	-402	-221	67	57	163	241	970	883	555	529	0		0.416667	-492	538	1893	11553	-680	5227	4043	2555	514	1405	5870	5546	10449	440	1946	1071	-117	-38
00:26:02	37	26	0.433333	22	-60	177	358	207	-128	248	121	62	527	687	635	65	232	-303	-382	-200	55	34	166	250	1020	974	584	637	0		0.433333	-409	617	2062	11903	-646	5599	4272	2692	563	1660	6348	6113	10757	546	2046	1131	-87	39
00:27:02	37	27	0.45	0	-67	192	412	189	-112	235	102	54	486	678	651	38	218	-335	-415	-196	55	42	122	234	1040	949	569	674	0		0.45	-397	644	2184	12225	-642	5960	4490	2852	551	1883	6876	6746	11039	545	2113	1138	-126	65
00:28:02	37	28	0.466667	11	-50	242	511	223	-38	289	108	53	452	697	711	60	216	-310	-398	-218	34	-7	108	267	1053	993	635	707	0		0.466667	-330	695	2369	12485	-619	6199	4747	3017	583	2175	7677	7366	11352	646	2210	1303	-148	145
00:29:02	37	29	0.483333	24	-23	298	619	275	15	309	108	108	472	735	778	76	245	-289	-370	-213	52	0	235	292	1097	1040	725	818	0		0.483333	-264	739	2582	12631	-606	6620	4987	3232	715	2483	8250	7917	11735	723	2308	1517	-136	190
00:30:02	37	30	0.5	37	-39	264	698	276	43	274	74	116	438	695	764	93	256	-301	-376	-212	40	20	286	277	1095	1069	820	823	0		0.5	-243	799	2752	13007	-593	6899	5182	3355	825	2703	8707	8521	12029	736	2423	1668	-126	213
00:31:02	36.9	31	0.516667	62	-32	325	769	306	59	287	97	149	488	727	793	91	239	-286	-386	-212	36	68	289	258	1211	1181	868	913	0		0.516667	-171	834	2947	13190	-594	7204	5466	3497	935	2961	9108	9108	12345	829	2498	1759	-54	219
00:32:02	37	32	0.533333	44	-30	337	818	287	88	300	96	151	458	726	799	90	237	-279	-394	-217	11	85	337	273	1271	1303	900	964	0		0.533333	-127	877	3160	13360	-587	7414	5696	3712	948	3124	9451	9742	12567	899	2592	1822	14	258
00:33:02	37.1	33	0.55	80	-14	361	893	353	100	340	157	136	459	775	836	141	270	-266	-379	-161	10	155	368	300	1357	1423	970	1030	0		0.55	-47	998	3400	13511	-595	7586	5980	3817	1005	3431	9842	10402	12794	949	2672	1894	57	297
00:34:02	37	34	0.566667	52	-43	380	921	300	121	307	173	124	431	722	806	126	258	-297	-383	-133	30	100	370	283	1418	1501	1018	1025	0		0.566667	-9	972	3588	13589	-616	7894	6163	3973	1032	3668	10240	10908	13067	982	2765	1930	63	298
00:35:02	37	35	0.583333	102	-7	387	992	347	147	367	204	162	440	775	859	157	296	-271	-367	-121	87	159	383	325	1479	1599	1099	1116	0		0.583333	37	1059	3831	13789	-590	8201	6418	4178	1097	4006	10650	11477	13407	1039	2838	2032	96	344
00:36:02	37	36	0.6	100	-18	382	1053	345	174	345	225	159	420	820	865	162	287	-267	-379	-86	126	146	407	383	1509	1619	1128	1183	0		0.6	80	1118	4078	13974	-559	8835	6692	4407	1165	4222	10922	12063	13536	1136	2967	2057	128	370
00:37:02	37	37	0.616667	75	-26	385	1091	294	162	335	196	139	396	787	859	144	245	-285	-401	-129	115	144	393	395	1541	1704	1183	1216	0		0.616667	89	1128	4301	14072	-587	9511	6855	4484	1165	4517	11215	12695	13837	1157	2988	2105	113	355
00:38:02	37	38	0.633333	101	-29	391	1172	299	167	332	211	152	459	798	849	150	290	-285	-400	-91	143	114	401	464	1627	1756	1221	1305	0		0.633333	143	1235	4569	14155	-576	10182	7140	4652	1199	4820	11432	13197	13953	1235	3105	2180	137	389
00:39:02	37	39	0.65	97	-28	395	1218	329	187	322	229	148	501	775	834	173	301	-288	-376	-103	137	128	435	469	1630	1817	1273	1313	0		0.65	174	1251	4798	14360	-548	10544	7318	4800	1288	5099	11775	13733	14158	1276	3201	2208	162	378
00:40:02	37	40	0.666667	124	-8	407	1290	333	242	389	232	167	560	842	883	192	309	-248	-360	-91	146	150	465	521	1694	1904	1335	1422	0		0.666667	243	1315	5078	14307	-525	10921	7583	4989	1334	5387	12042	14159	14399	1362	3278	2246	173	451
00:41:02	37	41	0.683333	123	-34	400	1353	342	255	362	215	138	579	825	853	205	283	-262	-363	-112	154	128	484	529	1757	1981	1366	1493	0		0.683333	259	1398	5285	14380	-532	11216	7777	5111	1367	5630	12365	14701	14434	1394	3395	2317	175	420
00:42:02	37	42	0.7	145	-28	406	1381	310	251	343	234	128	595	843	887	218	264	-281	-378	-102	136	119	475	553	1792	1998	1411	1539	0		0.7	244	1406	5573	14463	-528	11437	7979	5306	1425	5909	12565	15103	14652	1402	3419	2393	197	461
00:43:02	37	43	0.716667	158	4	422	1456	344	279	370	248	142	624	870	928	241	314	-265	-357	-85	155	132	492	604	1837	2065	1459	1612	0		0.716667	313	1511	5850	14526	-512	11801	8290	5446	1447	6132	12735	15539	14838	1474	3550	2459	191	534
00:44:02	37	44	0.733333	139	-28	434	1542	335	306	373	207	107	633	846	880	208	285	-278	-383	-100	140	123	501	576	1882	2167	1509	1683	0		0.733333	315	1544	6120	14577	-514	12054	8515	5629	1517	6408	12904	15933	14910	1499	3620	2481	222	525
00:45:02	37	45	0.75	151	-33	445	1550	355	334	386	233	145	639	908	916	237	305	-264	-379	-93	133	141	546	626	1926	2238	1594	1767	0		0.75	347	1616	6382	14573	-484	12310	8761	5777	1578	6739	13257	16284	15153	1556	3680	2534	228	550
00:46:02	37	46
00:47:02	37	47
00:48:02	37	48
00:49:02	37	49
00:50:02	37	50
00:51:02	37.1	51
00:52:02	37	52
00:53:02	37	53
00:54:02	37	54
00:55:02	37	55
00:56:02	37	56
00:57:02	37	57
00:58:02	37	58
00:59:02	37	59
01:00:02	37	60
01:01:02	37	61
01:02:02	37	62
01:03:02	37	63
01:04:02	37	64
01:05:02	37	65
01:06:02	36.9	66
01:07:02	37	67
01:08:02	37	68
01:09:02	37	69
01:10:02	37	70
01:11:02	37	71
01:12:02	37	72
01:13:02	37	73
01:14:02	37	74
01:15:02	37	75
01:16:02	37	76
01:17:02	37	77
01:18:02	37.1	78
01:19:02	37	79
01:20:02	37	80
01:21:02	37	81
01:22:02	37	82
01:23:02	37	83
01:24:02	37	84
01:25:02	37	85
01:26:02	37	86
01:27:02	37	87
01:28:02	37	88
01:29:02	37	89
01:30:02	37	90
01:31:02	37.1	91
01:32:02	37	92
01:33:02	37	93
01:34:02	37	94
01:35:02	37	95
01:36:02	37	96
01:37:02	37	97
01:38:02	37	98
01:39:02	37	99
01:40:02	37	100
01:41:02	37	101
01:42:02	37	102
01:43:02	37	103
01:44:02	37	104
01:45:02	37	105
01:46:02	37	106
01:47:02	37	107
01:48:02	37	108
01:49:02	37	109
01:50:02	37	110
01:51:02	37	111
01:52:02	37	112
01:53:02	37	113
01:54:02	37	114
01:55:02	37	115
01:56:02	37	116
01:57:02	37	117
01:58:02	37	118
01:59:02	37	119
02:00:02	37	120
02:01:02	37	121
02:02:02	37	122
02:03:02	37	123
02:04:02	37.1	124
02:05:02	37	125
02:06:02	37	126
02:07:02	37	127
02:08:02	37	128
02:09:02	37	129
02:10:02	37	130
02:11:02	37	131
02:12:02	37	132
02:13:02	37	133
02:14:02	37	134
02:15:02	37	135
02:16:02	37	136
02:17:02	37	137
02:18:02	37	138
02:19:02	37	139
02:20:02	37	140
02:21:02	37	141
02:22:02	37	142
02:23:02	37	143
02:24:02	37	144
02:25:02	37	145
02:26:02	37	146
02:27:02	37	147
02:28:02	37	148
02:29:02	37	149
02:30:02	37	150
02:31:02	37	151
02:32:02	37	152
02:33:02	37	153
02:34:02	37.1	154
02:35:02	37	155
02:36:02	37	156
02:37:02	37	157
02:38:02	37	158
02:39:02	37	159
02:40:02	37	160
02:41:02	37	161
02:42:02	37	162
02:43:02	37	163
02:44:02	37	164
02:45:02	37	165
02:46:02	37	166
02:47:02	37	167
02:48:02	37	168
02:49:02	37	169
02:50:02	37	170
02:51:02	37	171
02:52:02	37	172
02:53:02	37	173
02:54:02	37	174
02:55:02	37	175
02:56:02	37	176
02:57:02	37.1	177
02:58:02	37	178
02:59:02	37	179
03:00:02	37	180
03:01:02	37	181
03:02:02	37	182
03:03:02	37	183
03:04:02	37	184
03:05:02	37	185
03:06:02	37	186
03:07:02	37	187
03:08:02	37	188
03:09:02	37	189
03:10:02	37	190
03:11:02	37	191
03:12:02	37	192
03:13:02	37	193
03:14:02	37	194
03:15:02	37	195
03:16:02	37	196
03:17:02	37	197
03:18:02	37	198
03:19:02	37	199
03:20:02	37	200
03:21:02	37	201
03:22:02	37	202
03:23:02	37	203
03:24:02	37	204
03:25:02	37	205
03:26:02	37	206
03:27:02	37	207
03:28:02	37	208
03:29:02	37	209
03:30:02	37	210
03:31:02	37	211
03:32:02	37	212
03:33:02	37	213
03:34:02	37	214
03:35:02	37	215
03:36:02	37	216
03:37:02	37	217
03:38:02	37	218
03:39:02	37.1	219
03:40:02	37	220
03:41:02	37	221
03:42:02	37	222
03:43:02	37	223
03:44:02	37	224
03:45:02	37	225
03:46:02	37	226
03:47:02	37	227
03:48:02	37	228
03:49:02	37	229
03:50:02	37	230
03:51:02	37	231
03:52:02	37	232
03:53:02	37	233
03:54:02	37	234
03:55:02	37	235
03:56:02	37	236
03:57:02	37	237
03:58:02	37	238
03:59:02	37	239
04:00:02	37	240
04:01:02	37	241
04:02:02	37	242
04:03:02	37	243
04:04:02	37	244
04:05:02	37	245
04:06:02	37	246
04:07:02	37	247
04:08:02	37	248
04:09:02	37	249
04:10:02	37	250
04:11:02	37	251
04:12:02	37	252
04:13:02	37	253
04:14:02	37	254
04:15:02	37	255
04:16:02	37	256
04:17:02	37	257
04:18:02	37	258
04:19:02	37	259
04:20:02	37	260
04:21:02	37	261
04:22:02	37	262
04:23:02	37	263
04:24:02	37	264
04:25:02	37	265
04:26:02	37	266
04:27:02	37	267
04:28:02	37	268
04:29:02	37	269
04:30:02	37	270
04:31:02	37	271
04:32:02	37	272
04:33:02	37	273
04:34:02	37	274
04:35:02	37	275
04:36:02	37	276
04:37:02	37	277
04:38:02	37	278
04:39:02	37	279
04:40:02	37	280
04:41:02	37	281
04:42:02	37	282
04:43:02	37	283
04:44:02	37	284
04:45:02	37	285
04:46:02	37	286
04:47:02	37	287
04:48:02	37	288
04:49:02	37	289
04:50:02	37	290
04:51:02	37	291
04:52:02	37	292
04:53:02	37	293
04:54:02	37	294
04:55:02	37	295
04:56:02	37	296
04:57:02	37	297
04:58:02	37	298
04:59:02	37	299
05:00:02	37	300
05:01:02	37	301
05:02:02	37	302
05:03:02	37	303
05:04:02	37	304
05:05:02	37	305
05:06:02	37	306
05:07:02	37	307
05:08:02	37	308
05:09:02	37	309
05:10:02	37	310
05:11:02	37	311
05:12:02	37	312
05:13:02	37	313
05:14:02	37	314
05:15:02	37	315
05:16:02	37	316
05:17:02	37	317
05:18:02	37	318
05:19:02	37	319
05:20:02	37	320
05:21:02	37	321
05:22:02	37	322
05:23:02	37	323
05:24:02	37	324
05:25:02	37	325
05:26:02	37	326
05:27:02	37	327
05:28:02	37	328
05:29:02	37	329
05:30:02	37	330
05:31:02	37	331
05:32:02	37	332
05:33:02	37	333
05:34:02	37	334
05:35:02	37	335
05:36:02	37	336
05:37:02	37	337
05:38:02	37	338
05:39:02	37	339
05:40:02	37	340
05:41:02	37	341
05:42:02	37	342
05:43:02	37	343
05:44:02	37	344
05:45:02	37	345
05:46:02	37	346
05:47:02	37	347
05:48:02	37	348
05:49:02	37	349
05:50:02	37	350
05:51:02	37	351
05:52:02	37	352
05:53:02	37	353
05:54:02	37	354
05:55:02	37	355
05:56:02	37.1	356
05:57:02	37	357
05:58:02	37	358
05:59:02	37	359
06:00:02	37	360
06:01:02	37	361
06:02:02	37	362
06:03:02	37	363
06:04:02	37	364
06:05:02	37	365
06:06:02	37	366
06:07:02	37	367
06:08:02	37	368
06:09:02	37	369
06:10:02	37	370
06:11:02	37	371
06:12:02	37	372
06:13:02	37	373
06:14:02	37	374
06:15:02	37	375
06:16:02	37	376
06:17:02	37	377
06:18:02	37	378
06:19:02	37	379
06:20:02	37	380
06:21:02	37	381
06:22:02	37	382
06:23:02	37	383
06:24:02	37	384
06:25:02	37	385
06:26:02	37	386
06:27:02	37	387
06:28:02	37	388
06:29:02	37	389
06:30:02	37	390
06:31:02	37	391
06:32:02	37	392
06:33:02	37	393
06:34:02	37	394
06:35:02	37	395
06:36:02	37	396
06:37:02	37	397
06:38:02	37	398
06:39:02	37	399
06:40:02	37	400
06:41:02	37	401
06:42:02	37	402
06:43:02	37	403
06:44:02	37	404
06:45:02	37	405
06:46:02	37	406
06:47:02	37	407
06:48:02	37	408
06:49:02	37	409
06:50:02	37	410
06:51:02	37	411
06:52:02	37	412
06:53:02	37	413
06:54:02	37	414
06:55:02	37	415
06:56:02	37	416
06:57:02	37	417
06:58:02	37	418
06:59:02	37	419
07:00:02	36.9	420
07:01:02	37	421
07:02:02	37	422
07:03:02	37	423
07:04:02	37	424
07:05:02	37	425
07:06:02	37	426
07:07:02	37	427
07:08:02	37	428
07:09:02	37	429
07:10:02	37	430
07:11:02	37	431
07:12:02	37	432
07:13:02	37	433
07:14:02	37	434
07:15:02	37	435
07:16:02	37	436
07:17:02	37	437
07:18:02	37	438
07:19:02	37	439
07:20:02	37	440
07:21:02	37	441
07:22:02	37	442
07:23:02	37	443
07:24:02	37	444
07:25:02	37	445
07:26:02	37	446
07:27:02	37	447
07:28:02	37	448
07:29:02	37	449
07:30:02	37	450
07:31:02	37	451
07:32:02	37	452
07:33:02	37	453
07:34:02	37	454
07:35:02	37	455
07:36:02	37	456
07:37:02	37	457
07:38:02	37	458
07:39:02	37	459
07:40:02	37	460
07:41:02	37	461
07:42:02	37	462
07:43:02	37	463
07:44:02	37	464
07:45:02	37	465
07:46:02	37	466
07:47:02	37	467
07:48:02	37	468
07:49:02	37	469
07:50:02	37	470
07:51:02	37	471
07:52:02	37	472
07:53:02	37	473
07:54:02	37	474
07:55:02	37	475
07:56:02	37	476
07:57:02	37	477
07:58:02	37	478
07:59:02	37	479
08:00:02	37	480
08:01:02	37	481
08:02:02	37	482
08:03:02	37	483
08:04:02	37	484
08:05:02	37	485
08:06:02	37	486
08:07:02	37	487
08:08:02	37	488
08:09:02	37	489
08:10:02	37	490
08:11:02	37	491
08:12:02	37	492
08:13:02	37	493
08:14:02	37	494
08:15:02	37	495
08:16:02	37	496
08:17:02	37	497
08:18:02	37	498
08:19:02	37	499
08:20:02	37	500
08:21:02	37	501
08:22:02	37	502
08:23:02	37	503
08:24:02	37	504
08:25:02	37	505
08:26:02	37	506
08:27:02	37	507
08:28:02	37	508
08:29:02	37	509
08:30:02	37	510
08:31:02	37	511
08:32:02	37	512
08:33:02	37	513
08:34:02	37	514
08:35:02	37	515
08:36:02	37	516
08:37:02	37	517
08:38:02	37	518
08:39:02	37	519
08:40:02	37	520
08:41:02	37	521
08:42:02	37	522
08:43:02	37	523
08:44:02	37	524
08:45:02	37	525
08:46:02	37	526
08:47:02	37	527
08:48:02	37	528
08:49:02	37	529
08:50:02	37	530
08:51:02	37	531
08:52:02	37	532
08:53:02	37	533
08:54:02	37	534
08:55:02	37	535
08:56:02	37	536
08:57:02	37	537
08:58:02	37	538
08:59:02	37	539
09:00:02	37	540
09:01:02	37	541
09:02:02	37	542
09:03:02	37	543
09:04:02	37	544
09:05:02	37	545
09:06:02	37	546
09:07:02	37	547
09:08:02	37	548
09:09:02	37	549
09:10:02	37	550
09:11:02	37	551
09:12:02	37	552
09:13:02	37	553
09:14:02	37	554
09:15:02	37	555
09:16:02	37	556
09:17:02	37	557
09:18:02	37	558
09:19:02	37	559
09:20:02	37	560
09:21:02	37	561
09:22:02	37	562
09:23:02	37	563
09:24:02	37	564
09:25:02	37	565
09:26:02	37	566
09:27:02	37	567
09:28:02	37	568
09:29:02	37	569
09:30:02	37	570
09:31:02	37	571
09:32:02	37	572
09:33:02	37	573
09:34:02	37	574
09:35:02	37	575
09:36:02	37	576
09:37:02	37	577
09:38:02	37	578
09:39:02	37	579
09:40:02	37	580
09:41:02	37	581
09:42:02	37	582
09:43:02	37	583
09:44:02	37	584
09:45:02	37	585
09:46:02	37	586
09:47:02	37	587
09:48:02	37	588
09:49:02	37	589
09:50:02	37	590
09:51:02	36.9	591
09:52:02	37	592
09:53:02	37	593
09:54:02	37	594
09:55:02	37	595
09:56:02	37	596
09:57:02	37	597
09:58:02	37	598
09:59:02	37	599
10:00:02	37	600
10:01:02	37	601
10:02:02	37	602
10:03:02	37	603
10:04:02	37	604
10:05:02	37	605
10:06:02	37	606
10:07:02	37	607
10:08:02	37	608
10:09:02	37	609
10:10:02	37	610
10:11:02	37	611
10:12:02	37	612
10:13:02	37	613
10:14:02	37	614
10:15:02	37	615
10:16:02	37	616
10:17:02	37	617
10:18:02	37	618
10:19:02	37	619
10:20:02	37	620
10:21:02	37	621
10:22:02	37	622
10:23:02	37	623
10:24:02	37	624
10:25:02	37	625
10:26:02	37	626
10:27:02	37	627
10:28:02	37	628
10:29:02	37	629
10:30:02	37	630
10:31:02	37	631
10:32:02	37	632
10:33:02	37	633
10:34:02	37	634
10:35:02	37	635
10:36:02	37	636
10:37:02	37	637
10:38:02	37	638
10:39:02	37	639
10:40:02	37	640
10:41:02	37	641
10:42:02	37	642
10:43:02	37	643
10:44:02	37	644
10:45:02	37	645
10:46:02	37	646
10:47:02	37	647
10:48:02	37	648
10:49:02	37	649
10:50:02	37	650
10:51:02	37	651
10:52:02	37	652
10:53:02	37	653
10:54:02	37	654
10:55:02	37	655
10:56:02	37	656
10:57:02	37	657
10:58:02	37	658
10:59:02	37	659
11:00:02	37	660
11:01:02	37	661
11:02:02	37	662
11:03:02	37	663
11:04:02	37	664
11:05:02	37	665
11:06:02	37	666
11:07:02	37	667
11:08:02	37	668
11:09:02	37	669
11:10:02	37	670
11:11:02	37	671
11:12:02	37	672
11:13:02	37	673
11:14:02	37	674
11:15:02	37	675
11:16:02	37	676
11:17:02	37	677
11:18:02	37	678
11:19:02	37	679
11:20:02	37	680
11:21:02	37	681
11:22:02	37	682
11:23:02	37	683
11:24:02	37	684
11:25:02	37	685
11:26:02	37	686
11:27:02	37	687
11:28:02	37	688
11:29:02	37	689
11:30:02	37	690
11:31:02	37	691
11:32:02	37	692
11:33:02	36.9	693
11:34:02	37	694
11:35:02	37	695
11:36:02	37	696
11:37:02	37	697
11:38:02	37	698
11:39:02	37	699
11:40:02	37	700
11:41:02	37	701
11:42:02	37	702
11:43:02	37	703
11:44:02	37	704
11:45:02	37	705
11:46:02	37	706
11:47:02	37	707
11:48:02	37	708
11:49:02	37	709
11:50:02	37	710
11:51:02	37	711
11:52:02	37	712
11:53:02	37	713
11:54:02	37	714
11:55:02	37	715
11:56:02	37	716
11:57:02	37	717
11:58:02	37	718
11:59:02	37	719
12:00:02	37	720
	Results
			1	2	3	4	5	6	7	8	9	10	11	12
		A	41900	22500	37000	88500	25400	46700	34500	25900	22300	43000	40100	42500	Max V [Fluorescence:485,528]
			0.907	0.87	0.978	0.999	0.972	0.985	0.934	0.935	0.965	0.992	0.811	0.984	R-Squared [Fluorescence:485,528]
			06:55:02	00:18:02	00:03:02	00:28:02	00:05:02	00:28:02	00:04:02	00:33:02	00:30:02	00:39:02	06:35:02	00:27:02	t at Max V [Fluorescence:485,528]
			04:15:03	00:09:55	00:00:18	00:22:08	00:06:00	00:22:16	00:03:03	00:30:44	00:26:17	00:31:24	03:53:12	00:23:52	Lagtime [Fluorescence:485,528]
		B	-36500	28200	30700	-87900	-86400	32900	36000	56400	57500	87700	109100	87700	Max V [Fluorescence:485,528]
			0.671	0.92	0.958	0.761	0.755	0.984	0.989	0.684	0.891	0.938	0.955	0.987	R-Squared [Fluorescence:485,528]
			00:12:02	00:19:02	00:24:02	00:02:02	00:18:02	00:35:02	00:31:02	08:29:02	03:49:02	03:32:02	01:39:02	01:29:02	t at Max V [Fluorescence:485,528]
			00:13:36	00:13:46	00:24:06	00:00:34	00:17:09	00:33:01	00:28:39	05:35:15	02:07:27	01:17:38	00:40:00	00:40:16	Lagtime [Fluorescence:485,528]
		C	57600	104400	279600	571000	17800	609000	295100	179100	96200	291300	609000	617600	Max V [Fluorescence:485,528]
			0.999	0.996	1	0.99	0.943	0.99	0.981	0.991	0.968	0.999	0.992	1	R-Squared [Fluorescence:485,528]
			00:32:02	01:29:02	00:51:02	00:22:02	00:26:02	00:37:02	00:22:02	00:35:02	00:29:02	00:38:02	00:28:02	00:31:02	t at Max V [Fluorescence:485,528]
			00:18:33	00:40:37	00:22:44	00:08:08	00:12:28	00:22:08	00:11:15	00:13:11	00:20:59	00:20:32	00:15:39	00:16:49	Lagtime [Fluorescence:485,528]
		D	548800	73800	-1849300	155900	51100	53900	414900	154400	375400	539400	615800	492100	Max V [Fluorescence:485,528]
			0.998	0.862	0.751	0.986	0.971	0.98	0.996	0.998	0.996	0.991	0.991	1	R-Squared [Fluorescence:485,528]
			00:16:02	00:02:02	05:49:02	00:29:02	00:31:02	00:27:02	00:29:02	00:54:02	00:29:02	00:33:02	00:29:02	00:24:02	t at Max V [Fluorescence:485,528]
			00:07:01	?????	05:55:44	00:20:06	00:27:47	00:22:44	00:17:25	00:23:19	00:16:38	00:15:21	00:11:17	00:10:15	Lagtime [Fluorescence:485,528]
		E	199400	76200	119900	459300	81700	195900	192800	103500	52900	122400	276500	283200	Max V [Fluorescence:485,528]
			0.999	0.979	0.996	0.992	0.974	0.996	0.979	0.987	0.947	0.989	0.991	0.986	R-Squared [Fluorescence:485,528]
			00:57:02	00:34:02	00:32:02	00:29:02	00:54:02	00:43:02	00:36:02	01:02:02	00:30:02	01:41:02	00:45:02	01:10:02	t at Max V [Fluorescence:485,528]
			00:29:05	00:29:00	00:26:10	00:18:19	00:22:54	00:15:18	00:24:45	00:25:12	00:23:11	00:41:19	00:22:58	00:31:57	Lagtime [Fluorescence:485,528]
		F	224500	157400	71300	74900	54200	60400	183200	106200	193000	266000	194200	154900	Max V [Fluorescence:485,528]
			1	0.992	0.981	0.983	0.757	0.943	0.99	0.968	1	0.997	0.982	0.991	R-Squared [Fluorescence:485,528]
			00:34:02	00:28:02	01:10:02	00:23:02	11:35:02	05:34:02	00:38:02	02:13:02	01:05:02	00:31:02	00:31:02	00:29:02	t at Max V [Fluorescence:485,528]
			00:11:42	00:21:20	00:26:51	00:17:08	07:44:16	03:24:30	00:29:41	01:04:24	00:27:42	00:20:28	00:21:06	00:20:06	Lagtime [Fluorescence:485,528]
		G	-5200	6300	6000	-6200	85700	545900	401900	36300	-7000	6100	-6400	-7000	Max V [Fluorescence:485,528]
			0.761	0.728	0.745	0.826	0.987	0.977	0.99	0.962	0.864	0.79	0.866	0.726	R-Squared [Fluorescence:485,528]
			00:39:02	01:40:02	06:19:02	00:21:02	01:42:02	00:37:02	00:30:02	00:13:02	07:05:02	03:06:02	10:54:02	08:04:02	t at Max V [Fluorescence:485,528]
			00:38:23	01:41:03	06:20:08	00:19:19	00:36:15	00:14:17	00:12:38	00:07:56	07:03:50	03:01:03	10:57:11	08:11:50	Lagtime [Fluorescence:485,528]
		H	?????	?????	?????	?????	?????	?????	?????	?????	?????	?????	?????	?????	Max V [Fluorescence:485,528]
			?????	?????	?????	?????	?????	?????	?????	?????	?????	?????	?????	?????	R-Squared [Fluorescence:485,528]
			?????	?????	?????	?????	?????	?????	?????	?????	?????	?????	?????	?????	t at Max V [Fluorescence:485,528]
			?????	?????	?????	?????	?????	?????	?????	?????	?????	?????	?????	?????	Lagtime [Fluorescence:485,528]
[truncated: 44 more columns]

[truncated: 20 more sheets: Figure 6b, Figure 6c, Figure 6d-f, Supplementary Figure 2, Supplementary Figure 4, Supplementary Figure 5a, Supplementary Figure 5b, Supplementary Figure 5c, Supplementary Figure 5d, Supplementary Figure 5e, Supplementary Figure 5f, Supplementary Figure 6a-d, Supplementary Figure 6e, Supplementary Figure 7(1), Supplementary Figure 7(2), Supplementary Figure 8, Supplementary Figure 9a-b, Supplementary Figure 9c, Supplementary Figure 10, Supplementary Figure 11]
